# Supplementary material for: METTL5‐mediated 18S rRNA m6A modification enhances ribosome assembly and ABA response in Arabidopsis
Source: Imeta. 2025 Jun 13;4(4):e70055. doi: 10.1002/imt2.70055 (PMC12371265; doi:10.1002/imt2.70055)
Supplement: Supplementary file 2 — Table S1: Differentially modified genes in mettl5‐1 vs. wild type (DRM > 0.3 and <−0.3). Table S2: List of primers used in this study. Table S3: Differentially expressed genes in mettl5‐1 vs. wild type under mock conditions. Table S4: Differentially expressed genes in mettl5‐1 vs. wild type under ABA treatment. Table S5: Genes exhibiting differential translation efficiency in mettl5‐1 vs. wild type under mock conditions. Table S6: Genes exhibiting differential translation efficiency in mettl5‐1 vs. wild type under ABA treatment. Table S7: Polysome to total RNA ratios of GST gene expression, as shown in Figure 1M. [file IMT2-4-e70055-s002.xlsx]

## Sheet: S1
Table S1 Differentially modified genes in mettl5-1 vs. wild type (DRM > 0.3 and < -0.3).
chr	pos	strand	kmer	geneOverlap	geneNearest	EnrichPosition	diff_mod	WT_modrate.rep1	WT_modrate.rep2	WT_modrate.rep3	WT_modrate	WT_Nmod.rep1	WT_Nmod.rep2	WT_Nmod.rep3	WT_Nmod	WT_Nvalid_cov.rep1	WT_Nvalid_cov.rep2	WT_Nvalid_cov.rep3	WT_Nvalid_cov	WT_Ncanonical.rep1	WT_Ncanonical.rep2	WT_Ncanonical.rep3	WT_Ncanonical	mut_modrate.rep1	mut_modrate.rep2	mut_modrate.rep3	mut_modrate	mut_Nmod.rep1	mut_Nmod.rep2	mut_Nmod.rep3	mut_Nmod	mut_Nvalid_cov.rep1	mut_Nvalid_cov.rep2	mut_Nvalid_cov.rep3	mut_Nvalid_cov	mut_Ncanonical.rep1	mut_Ncanonical.rep2	mut_Ncanonical.rep3	mut_Ncanonical
1	5269129	-	AAACT	AT1G15310	AT1G15310	utr3	30.1233	50	46.15	33.33	43.16	7	6	5	6	14	13	15	14	7	7	10	8	65	68.18	86.67	73.2833	13	15	13	13.6667	20	22	15	19	7	7	2	5.33333
5	1010883	-	AGACC	AT5G03800	AT5G03800	utr3	-31.78	81.25	78.26	85.71	81.74	13	18	18	16.3333	16	23	21	20	3	5	3	3.66667	48.65	35.71	65.52	49.96	18	10	19	15.6667	37	28	29	31.3333	19	18	10	15.6667
2	11991518	+	TAACC	AT2G28130	AT2G28130	utr3	-32.41	92.31	66.67	70	76.3267	12	12	14	12.6667	13	18	20	17	1	6	6	4.33333	50	42.86	38.89	43.9167	12	6	7	8.33333	24	14	18	18.6667	12	8	11	10.3333
3	1300683	+	CCAGT	AT3G04740	AT3G04740	utr3	-32.9767	100	90.91	92.31	94.4067	5	10	12	9	5	11	13	9.66667	0	1	1	0.666667	64.29	60	60	61.43	9	9	12	10	14	15	20	16.3333	5	6	8	6.33333
1	11798592	+	AAACA	AT1G32630	AT1G32630	utr3	-33.4067	100	100	66.67	88.89	7	7	16	10	7	7	24	12.6667	0	0	8	2.66667	57.14	46.15	63.16	55.4833	8	6	12	8.66667	14	13	19	15.3333	6	7	7	6.66667
2	6182276	-	GGACA	AT2G14520	AT2G14520	utr3	-33.8433	100	87.5	62.5	83.3333	5	7	10	7.33333	5	8	16	9.66667	0	1	6	2.33333	47.06	56.25	45.16	49.49	8	9	14	10.3333	17	16	31	21.3333	9	7	17	11
3	6280455	+	AGACT	AT3G18290	AT3G18290	utr3	-33.87	76.92	75.61	93.02	81.85	20	31	40	30.3333	26	41	43	36.6667	6	10	3	6.33333	50.38	42.03	51.53	47.98	66	58	84	69.3333	131	138	163	144	65	80	79	74.6667
5	17194162	+	AAACA		AT5G42880	NA	-33.8933	71.43	100	76.92	82.7833	5	8	10	7.66667	7	8	13	9.33333	2	0	3	1.66667	50	50	46.67	48.89	6	6	7	6.33333	12	12	15	13	6	6	8	6.66667
5	1422173	-	GGATA		AT5G04870	NA	-33.9667	75	90	82.35	82.45	9	9	14	10.6667	12	10	17	13	3	1	3	2.33333	50	50	45.45	48.4833	14	12	10	12	28	24	22	24.6667	14	12	12	12.6667
2	9463173	+	GGACG	AT2G22260	AT2G22260	utr3	-35.4167	100	69.23	88.46	85.8967	7	9	23	13	7	13	26	15.3333	0	4	3	2.33333	47.62	45	58.82	50.48	10	9	10	9.66667	21	20	17	19.3333	11	11	7	9.66667
2	10565208	+	GAACT	AT2G24765	AT2G24765	utr3	-41.75	100	87.5	61.11	82.87	9	7	11	9	9	8	18	11.6667	0	1	7	2.66667	42.11	31.25	50	41.12	8	5	8	7	19	16	16	17	11	11	8	10

## Sheet: S2
Table S2 List of primers used in this study.
	Name	Sequence
For plasmid construction	METTL5-GW-F	GGGGACAAGTTTGTACAAAAAAGCAGGCTACATGAAGCTGAAGCAATTAGAAGG
	METTL5-GW-R	GGGGACCACTTTGTACAAGAAAGCTGGGTCGTTCTGTCTAGGCTCAAAACG
	gMETTL5-GW-F	GGGGACAAGTTTGTACAAAAAAGCAGGCTACGCTTCTATTCCCATGGCTTCATC
	METTL5APPA-F	GTAATGGCCCCTCCAGCTGGTACACGGAAGAAAGGAGCTG
	METTL5APPA-R	ACCAGCTGGAGGGGCCATTACAACCGTATCCACAATCAGG
	gRPL24A-F	GGACAGCCCAGATCACTAGTCAGTTGCTTTAGCGGTGTTTGGG
	gRPL24A-R	TCCTCGAGACGTCTCTAGAACGTCTGCCTCCACCACCACCCA
	RPL24A-MBP-F	GGAAGGATTTCAGAATTCATGGTTCTCAAGACTGAGCT
	RPL24A-MBP-R	TCGACTCTAGAGGATCCACGTCTGCCTCCACCACCAC
	cas9-METTL5-F1	GATTGATATGGAGATATAACTGATA
	cas9-METTL5-R1	AAACTATCAGTTATATCTCCATATC
	cas9-METTL5-F2	GATTGAAGCAATTAGAAGGCTTGT
	cas9-METTL5-R2	AAACACAAGCCTTCTAATTGCTTC
	cas9-RPL24A-F	ATTGATAAATCTGATCCCTCTACC
	cas9-RPL24A-R	AAACGGTAGAGGGATCAGATTTAT
	TRM112A-GW-F	GGGGACAAGTTTGTACAAAAAAGCAGGCTACATGAGGTTGATAGTGCACAA
	TRM112A-GW-R	GGGGACCACTTTGTACAAGAAAGCTGGGTCAACTTCATCTTCGTGGAGAAG
	TRM112B-GW-F	GGGGACAAGTTTGTACAAAAAAGCAGGCTACATGAGGTTGATAACGCACAA
	TRM112B-GW-R	GGGGACCACTTTGTACAAGAAAGCTGGGTCAACCTCGTCTTCATGGAGAAG
	RPS6-F	GCGATATCGTCGACGGATCCATGAAGTTCAACGTCGCCAA
	RPS6-R	TTAATTACCTGCAGGGAATTCAGCAGCAACGGGTTTAGCAG
	NbMETTL5-VIGS-F	TGCTCTAGAATGAAGCTGAAGCAATTAGA
	NbMETTL5-VIGS-R	CGCGGATCCTTTCTAATGTCACATTGAAT
For testing rRNA processing	U1-F	CGTAACGAAGATGTTCTTGGC
	U2-R	ATGCGTCCCTTCCATAAGTC
	U3-F	GGGAATTGCCTGATCGATG
	IS1-F	CAGCTCGCGTTGACTACGTC
	IS2-R	GGTCGTTCTGTTTTGGACAG
	EF14-F	TCTTCTTGCTTTCACCCTTG
	EF14-R	AACAACCATACCAGGCTTGA
18S rRNA probe	18S-rRNA	UCGUAACAAGGU
	18S-rRNAm	UCGUAGCAAGGU
For qPCR	METTL5-qF	CTTTAAGTGCTGCTGCTGCT
	METTL5-qR	TCGACCTCAAGTTCCTCTGC
	ABI1-F	CGGCAAAACTGCACTTCCATT
	ABI1-R	CACGAGCTCCATTCCACTGAA
	ABI2-F	CTCGCAATGTCAAGATCCATTGGC
	ABI2-R	TTACTCGCCGCACTGAAGTCAC
	ABI4-F	CTCGCAATGTCAAGATCCATTGGC
	ABI4-R	TTACTCGCCGCACTGAAGTCAC
	ABI5-F	CAGCTGCAGGTTCACATTCTG
	ABI5-R	CACCCTCGCCTCCATTGTTAT
	RD29A-F	CCTGAAGTGATCGATGCACCAG
	RD29A-R	TGGTGTAATCGGAAGACACGAC
	18S-qrt-F1	GAGCCTGCGGCTTAATTTGA
	18S-qrt-R1	AGCTAGTTAGCAGGCTGAGG
	18S-qrt-F2	GCGCGCTACACTGATGTATT
	18S-qrt-R2	TACAAAGGGCAGGGACGTAG
	18S-qrt-F3	GCTCCTACCGATTGAATGATCC
	18S-qrt-R3	GAAACCTTGTTACGACTTCTCC
	GSTU12-qF	TCCATCCTCCCAACACTTCC
	GSTU12-qR	TTTCCGTCAACGAAGTGAGC
	GSTU22-qF	CCAGAGTGTCCCACACTGAT
	GSTU22-qR	GGACTGAACCACGCTTTCTC
	GSTU9-qF	CCAGAACAAGAGCCAAACCC
	GSTU9-qR	CCGTTACTCCACGTTTCGTC
	NbMETTL5-qRT-F	TGTTGAGACGGTGGTGATGA
	NbMETTL5-qRT-R	CCTTCATAGCCGCAGAGAGA
	GAPDH F	GCAGTGAACGACCCATTTATCTC
	GAPDH R	AACCTTCTTGGCACCACCCT
	RPL24A-qF	CTCCAAACTAGGGCTCAGGCG
	RPL24A-qR	CACTGAATCGGCAAAGCTCA

## Sheet: S3
Table S3 Differentially expressed genes in mettl5-1 vs. wild type under mock conditions.
Gene ID	Fold change	LSMean_mettl5	LSMean_WT	p-value	FDR
AT3G47340	0.349662	11.6123	33.2101	9.44085e-08	1.90563e-05
AT4G12470	2.64881	285.256	107.692	2.99845e-50	1.12574e-46
AT4G36880	4.27461	23.501	5.49781	1.10419e-07	2.20508e-05
AT4G12490	5.37097	74.0268	13.7828	3.56634e-23	4.46315e-20
AT1G80130	14.1361	18.0946	1.28003	7.18479e-07	0.00011831
AT2G41090	2.23777	77.5752	34.6662	9.04851e-12	3.48022e-09
AT5G42530	2.44685	102.43	41.8622	3.2393e-17	2.25215e-14
AT1G51800	2.07931	22.35	10.7487	0.000638343	0.0497219
AT5G03350	3.19325	18.5459	5.80783	2.53029e-05	0.00291403
AT5G19890	3.52527	19.8818	5.6398	5.03403e-06	0.000689772
AT1G55673	3.5737	14.855	4.15675	0.000189766	0.017377
AT3G22235	3.05197	13.4109	4.39417	0.000449497	0.0369173
AT4G33720	2.57427	17.1898	6.67757	0.000349302	0.029805
AT4G13390	2.08578	23.1561	11.1019	0.000496364	0.0399903
AT3G50480	3.06137	43.5756	14.234	2.25133e-10	7.41439e-08
AT1G61800	3.19919	23.0013	7.18973	2.50325e-06	0.000375583
AT2G25510	4.17915	56.8261	13.5975	2.51303e-16	1.67131e-13
AT1G21250	2.5465	32.9984	12.9583	8.04576e-07	0.000131045
AT4G22470	4.36618	21.2035	4.8563	4.10585e-07	7.13657e-05
AT4G02330	3.4298	22.7609	6.63622	1.31101e-06	0.000201724
AT2G38240	0.409792	9.8897	24.1335	4.4141e-05	0.00478968
AT2G43620	4.96322	46.1271	9.29379	1.20814e-14	6.70998e-12
AT1G49570	2.9815	17.5307	5.87982	7.95229e-05	0.00794045
AT4G12480	2.53814	604.226	238.058	1.88783e-98	1.77192e-94

## Sheet: S4
Table S4 Differentially expressed genes in mettl5-1 vs. wild type under ABA treatment.
Gene ID	Fold change	LSMean(mettl5_ABA)	LSMean(WT_ABA)	p-value	FDR
AT5G44120	17.8737	73.3645	4.1046	1.20009e-22	1.32518e-19
AT4G12490	12.8136	20.3951	1.59168	8.37955e-08	1.23859e-05
AT4G25000	4.24887	14.8692	3.49956	2.77889e-05	0.00255713
AT2G02990	3.82954	60.564	15.815	1.81312e-16	9.4544e-14
AT3G21720	2.96602	20.0038	6.74434	2.65324e-05	0.00245353
AT2G43620	2.8648	25.9599	9.06168	2.37042e-06	0.000271326
AT4G12480	2.64438	80.4492	30.4227	2.62415e-15	1.26309e-12
AT4G24000	2.49736	32.8557	13.1562	1.1949e-06	0.000149538
AT1G69880	2.37157	24.4213	10.2976	5.74887e-05	0.00483936
AT5G22860	2.18872	125.308	57.2518	1.85158e-17	1.08618e-14
AT1G10585	2.16029	56.0728	25.9562	1.92859e-08	3.19222e-06
AT3G46660	2.13236	62.8024	29.452	4.30645e-09	7.92555e-07
AT3G16330	2.05385	40.3934	19.6671	5.84643e-06	0.000620052
AT3G46280	2.02562	23.7629	11.7312	0.000613253	0.0386308
AT3G13080	2.00023	142.696	71.3396	1.25382e-16	6.72479e-14
AT2G36780	2.00013	96.4946	48.2441	9.91519e-12	2.69751e-09
AT2G38240	0.461081	12.3974	26.8876	9.45403e-05	0.00745677
AT3G16530	0.459686	31.8976	69.39	3.1472e-10	7.29373e-08
AT5G24780	0.453513	61.5565	135.733	5.30254e-19	3.68664e-16
AT2G39030	0.451182	12.9452	28.6917	3.88611e-05	0.00344104
AT3G28220	0.432853	22.2375	51.3744	1.15982e-08	1.99745e-06

## Sheet: S5
Table S5 Genes exhibiting differential translation efficiency in mettl5-1 vs. wild type under mock conditions.
ensembl_gene_id	Col_Mock1(Poly/Total)	Col_Mock2(Poly/Total)	Col_Mock3(Poly/Total)	mettl5_Mock1(Poly/Total)	mettl5_Mock2(Poly/Total)	mettl5_Mock3(Poly/Total)	Col_Mock_mean	mettl5_Mock_mean	log2(fc)	p-value
AT1G66820	38.4489	37.8678	32.187	10.7066	20.6732	22.6945	36.1679	18.0247	-1.0047	0.021912
AT3G07230	19.0985	17.0716	14.9438	1.97956	6.70725	9.97699	17.038	6.22127	-1.4535	0.0256456
AT2G23210	22.6717	25.1372	18.2619	3.3185	11.1563	0	22.0236	4.82492	-2.1905	0.0172943
AT5G40730	9.58948	12.065	14.9576	0.625955	5.11609	7.44642	12.204	4.39616	-1.473	0.0399031
AT2G30615	35.534	22.1272	20.9194	2.83684	2.26852	6.4045	26.1936	3.83662	-2.7713	0.033526
AT1G64220	11.2666	11.9856	12.4579	1.95385	4.10144	4.6925	11.9034	3.5826	-1.7323	0.00421695
AT1G54120	8.08951	8.34234	8.17357	2.36246	3.27814	4.55163	8.2018	3.39741	-1.2715	0.0159796
AT2G37975	10.2391	9.73422	9.11082	1.4877	3.88375	4.80684	9.69472	3.39276	-1.5147	0.0161375
AT5G51010	7.68247	7.68054	6.97645	1.93459	4.0648	3.9708	7.44648	3.3234	-1.1639	0.0187207
AT3G47070	10.9302	10.942	10.4851	1.34244	3.39461	5.16255	10.7858	3.29987	-1.7086	0.019499
AT5G14330	7.7388	7.3974	7.00823	1.31906	3.90934	4.63013	7.38148	3.28618	-1.1675	0.0499792
AT3G10525	6.8955	8.51265	6.30583	2.32152	4.64738	2.73975	7.238	3.23622	-1.1613	0.0149212
AT3G13520	10.6185	9.82451	10.4626	1.37826	3.87706	4.44677	10.3019	3.23403	-1.6715	0.0129983
AT1G15270	6.60014	7.86562	6.92042	1.16894	4.49929	3.96394	7.12873	3.21072	-1.1507	0.0494349
AT4G30650	8.36429	10.5125	9.23386	1.29534	3.36747	4.88615	9.3702	3.18299	-1.5577	0.0117563
AT2G14247	12.3139	19.4527	13.182	3.2904	2.80034	3.37605	14.9829	3.1556	-2.2473	0.0335983
AT3G22210	8.65798	11.3627	8.70804	1.6038	1.717	5.96492	9.57625	3.09524	-1.6294	0.02572
AT2G08610	88.4025	89.4145	73.1505	8.79865	0	0	83.6558	2.93288	-4.8341	0.000716677
AT5G15970	6.18621	6.50013	6.55193	1.33793	3.45415	3.93123	6.41276	2.90777	-1.141	0.0454815
AT5G51720	14.694	16.1285	16.383	1.60105	2.07178	4.9547	15.7352	2.87585	-2.4519	0.0017614
AT5G21910	7.99683	8.93984	12.7313	5.37703	2.10717	1.03941	9.88933	2.8412	-1.7994	0.0228128
AT4G04745	10.8386	8.25442	7.35254	0.167361	4.87283	3.39455	8.81519	2.81158	-1.6486	0.0292156
AT5G61310	6.01657	8.88481	6.04546	1.20873	3.14344	3.92037	6.98228	2.75751	-1.3403	0.0287368
AT1G53633	5.68824	10.1519	9.8139	1.75025	3.10344	3.37991	8.55135	2.74453	-1.6396	0.043688
AT3G44450	8.54974	9.08953	6.93736	0.569052	1.9763	5.35477	8.19221	2.63338	-1.6373	0.0422736
AT4G35390	0.871757	1.26466	0.556244	2.30922	2.70239	2.74972	0.897552	2.58711	1.5273	0.00377944
AT3G09860	7.03781	6.6302	6.91311	0.831265	2.85849	4.03324	6.86037	2.57433	-1.4141	0.0424537
AT5G02380	7.1728	7.08102	6.38721	0.994722	2.97566	3.71432	6.88034	2.56157	-1.4255	0.0253966
AT4G25225	5.6972	5.16933	8.09366	0.723071	2.99082	3.73772	6.32006	2.48387	-1.3473	0.0398027
AT2G05310	7.56964	6.35643	5.91499	0.819144	4.05345	2.36784	6.61369	2.41348	-1.4543	0.0277917
AT1G51400	5.51772	6.00367	5.24363	0.994491	2.22177	3.62881	5.58834	2.28169	-1.2923	0.0401533
AT5G46871	6.28551	7.19797	4.03628	1.06958	1.94154	3.81202	5.83992	2.27438	-1.3605	0.046388
AT3G07910	6.34134	6.11466	5.47623	0.895575	2.00067	3.78818	5.97741	2.22814	-1.4237	0.0374505
AT1G72060	5.86838	5.5839	4.54356	1.22744	3.27321	2.01727	5.33194	2.17264	-1.2952	0.0156341
AT5G24165	6.8673	6.77698	6.87597	0.978604	2.89822	2.61406	6.84008	2.16363	-1.6606	0.0157599
AT5G03615	10.6121	8.85138	10.7491	0.740534	3.37601	2.37425	10.0709	2.1636	-2.2187	0.00158317
AT5G58070	6.50312	6.47232	5.49672	0.95443	2.4641	2.99212	6.15738	2.13689	-1.5268	0.00952927
AT4G13395	7.34073	6.75734	11.9084	1.09484	3.68031	1.61451	8.66881	2.12989	-2.0251	0.0386944
AT1G77540	5.98162	5.84413	5.1488	1.66429	1.97629	2.57399	5.65818	2.07152	-1.4496	0.000644606
AT5G60460	6.32643	5.15105	5.77292	1.39984	3.13704	1.66548	5.75013	2.06745	-1.4757	0.00747549
AT3G27690	11.4896	11.3132	11.4937	0.80494	2.83646	2.55149	11.4322	2.06429	-2.4694	0.00428586
AT3G15353	8.08221	8.27702	8.09277	0.886672	2.17917	3.08603	8.15066	2.05062	-1.9909	0.0102048
AT1G30380	4.98069	4.69909	4.71209	0.865434	2.39282	2.89256	4.79729	2.05027	-1.2264	0.0431809
AT1G21500	6.52503	6.21991	5.44456	0.815576	2.24688	3.05587	6.06317	2.03944	-1.5719	0.0127028
AT2G38140	6.1012	6.06054	5.52523	0.994133	2.33284	2.70852	5.89566	2.01183	-1.5511	0.0104502
AT3G27160	3.9363	4.33482	3.86855	1.03603	2.16742	2.74422	4.04656	1.98256	-1.0293	0.0451662
AT2G37750	4.74637	4.08872	4.2873	0.77899	2.40121	2.71775	4.37413	1.96598	-1.1537	0.0459
AT3G05890	8.30497	7.00391	6.3275	1.25326	1.17798	3.45411	7.21213	1.96179	-1.8783	0.00611442
AT3G62550	4.64974	4.96782	4.84512	1.01191	2.33128	2.49427	4.82089	1.94582	-1.3089	0.0221933
AT4G28750	7.01711	6.69205	6.37451	0.876238	2.25772	2.68905	6.69456	1.941	-1.7862	0.00759286
AT1G74730	6.81304	6.39071	5.48674	0.713221	2.30748	2.79808	6.23016	1.93959	-1.6835	0.00753962
AT5G45010	5.15147	6.57415	6.16708	1.11397	2.73276	1.96499	5.96423	1.93724	-1.6223	0.00318937
AT2G04520	4.63588	4.885	4.64099	0.900535	2.0346	2.84364	4.72062	1.92626	-1.2932	0.0359583
AT1G14345	5.08048	6.5835	5.30751	0.594102	1.68603	3.48422	5.65716	1.92145	-1.5579	0.0282297
AT1G73120	6.25049	6.19403	5.63426	0.753595	2.73356	2.19156	6.02626	1.8929	-1.6707	0.012895
AT3G26740	4.83344	4.61231	4.47972	0.70681	2.24876	2.71459	4.64182	1.89005	-1.2963	0.0419319
AT3G05880	3.83968	3.94038	3.8288	0.995583	2.03988	2.56471	3.86962	1.86672	-1.0517	0.0483785
AT1G68590	4.72834	5.13702	4.77428	0.86688	1.957	2.63774	4.87988	1.82054	-1.4225	0.0219002
AT3G52730	5.05924	4.71903	4.95342	0.890276	1.82978	2.72546	4.91056	1.81517	-1.4358	0.0247149
AT5G43580	5.94033	6.26498	6.77278	0.917182	2.04773	2.40934	6.32603	1.79142	-1.8202	0.00274149
AT4G37090	4.35994	3.37671	2.92941	1.09395	1.98014	2.25302	3.55535	1.7757	-1.0016	0.033147
AT5G50560	7.07644	8.57595	4.26036	0.849379	2.31696	2.14725	6.63758	1.77119	-1.9059	0.0480365
AT3G48570	5.41192	5.79195	5.82015	0.871211	2.48084	1.9558	5.67467	1.76929	-1.6814	0.010088
AT3G03150	4.82165	4.91545	4.80866	0.865713	1.99364	2.42847	4.84858	1.76261	-1.4599	0.0215554
AT2G21640	6.42762	5.53977	6.13258	0.381313	3.45929	1.41075	6.03332	1.75045	-1.7852	0.0335704
AT5G25760	4.26447	4.64091	4.0057	0.702895	1.88885	2.62431	4.30369	1.73868	-1.3076	0.0340947
AT4G21192	5.37277	4.74908	4.1125	1.17397	1.78099	2.25148	4.74478	1.73548	-1.451	0.00354603
AT1G04070	3.85203	3.47236	3.59812	1.06108	2.08326	2.03496	3.64084	1.72643	-1.0765	0.0202355
AT4G18580	3.88278	4.16263	3.04793	0.577844	2.13834	2.33789	3.69778	1.68469	-1.1342	0.0472942
AT4G24920	4.761	4.74629	4.96792	0.880084	2.10997	2.05113	4.82507	1.6804	-1.5217	0.0136619
AT5G44575	5.36204	6.31273	5.67434	0.479984	1.87317	2.67015	5.78303	1.67443	-1.7882	0.0126078
AT1G32920	4.18215	4.37677	5.07342	0.604406	2.06549	2.34069	4.54411	1.67019	-1.444	0.018239
AT4G38825	5.05397	5.46109	3.62345	1.32038	1.52691	2.05159	4.71284	1.63296	-1.5291	0.0200758
AT3G06145	5.16651	4.1278	4.01315	1.28456	1.84474	1.76049	4.43582	1.62993	-1.4444	0.00724047
AT5G02120	5.90002	5.86991	5.51086	0.883859	2.06315	1.93713	5.76027	1.62804	-1.823	0.00433875
AT3G03590	4.57263	3.83969	3.86779	1.12767	1.59231	2.15715	4.09337	1.62571	-1.3322	0.00344798
AT5G38430	3.47362	4.96037	4.39935	0.734616	1.96389	2.16292	4.27778	1.62048	-1.4004	0.0129809
AT1G14960	5.78063	5.92742	3.96628	0.662539	2.03612	2.15201	5.22477	1.61689	-1.6921	0.0121842
AT4G13500	4.89883	4.727	4.6159	0.546244	2.12733	2.12919	4.74724	1.60092	-1.5682	0.0246641
AT3G16140	4.40436	4.36849	4.03073	0.702927	1.82166	2.25659	4.26786	1.59373	-1.4211	0.0229198
AT1G60830	6.06558	6.64951	10.481	0	4.75251	0	7.73204	1.58417	-2.2871	0.0441088
AT1G04433	9.75425	11.9172	9.5101	0	4.75163	0	10.3938	1.58388	-2.7142	0.0168114
AT5G64040	5.66978	5.87906	5.58907	0.558636	1.87538	2.27827	5.71264	1.57076	-1.8627	0.0134796
AT5G04080	4.71264	5.3035	5.84315	0.844932	0.997675	2.79888	5.28643	1.54716	-1.7727	0.0131
AT1G45145	3.48863	3.92172	4.30889	0.794545	1.82873	2.01429	3.90642	1.54586	-1.3374	0.00996179
AT1G48160	3.59206	3.61579	2.99192	0.592344	1.72423	2.24544	3.39992	1.52067	-1.1608	0.0454826
AT2G45170	4.54618	4.98123	4.3962	0.73187	1.54077	2.26299	4.6412	1.51188	-1.6182	0.0107983
AT1G15120	3.823	3.85055	3.50748	0.737768	1.56314	2.19112	3.72701	1.49734	-1.3156	0.0274152
AT4G29735	3.39846	4.12985	3.62723	0.580489	1.78696	2.05024	3.71852	1.47256	-1.3364	0.022828
AT1G53625	11.1761	12.1833	11.6609	0.809558	1.42765	2.15429	11.6734	1.46383	-2.9954	5.43e-05
AT3G50685	3.48554	3.48209	2.94441	0.75611	1.93141	1.69515	3.30401	1.46089	-1.1774	0.0202192
AT2G05070	3.18315	3.23071	2.82062	0.65114	1.8078	1.89675	3.07816	1.45189	-1.0841	0.0449321
AT4G09890	2.85713	3.71532	3.73243	0.598696	2.05169	1.67109	3.43496	1.44049	-1.2537	0.0242755
AT2G26695	4.12902	3.9215	5.08156	0.802756	1.5313	1.94131	4.37736	1.42512	-1.619	0.00383468
AT2G47270	3.8438	3.60996	4.25477	0.616013	1.39939	2.21679	3.90284	1.41073	-1.4681	0.0206771
AT3G21055	5.24978	5.75914	3.65738	0.58553	1.48	2.16515	4.88876	1.41023	-1.7935	0.013847
AT5G08050	4.11087	3.93169	3.67982	0.736669	1.1571	2.33376	3.90746	1.40917	-1.4714	0.0282144
AT3G52072	6.08207	4.86199	6.49813	0.781318	3.42593	0	5.81406	1.40242	-2.0516	0.0338638
AT5G09960	3.43968	4.38211	3.54927	0.509316	1.902	1.78393	3.79035	1.39842	-1.4385	0.0151525
AT1G05340	4.42871	4.15776	3.67776	0.565339	1.82845	1.75861	4.08807	1.38413	-1.5624	0.00957937
AT1G55330	4.56185	3.4953	3.99836	0.655229	0.912579	2.55343	4.0185	1.37375	-1.5485	0.0289149
AT2G28060	3.4771	4.50865	3.24813	1.03988	2.15242	0.903413	3.74463	1.36524	-1.4557	0.0126972
AT1G68945	3.24088	2.47697	2.79603	0.804431	2.10095	1.18065	2.83796	1.36201	-1.0591	0.0410369
AT1G49500	4.55042	4.4356	4.53478	0.879212	1.66779	1.51544	4.50693	1.35415	-1.7348	0.00502302
AT1G27330	4.92277	5.11509	4.6503	0.568542	1.51417	1.8094	4.89605	1.29737	-1.916	0.00559029
AT5G13720	3.44974	3.84773	2.63611	0.626294	1.7334	1.52392	3.31119	1.29454	-1.3549	0.0149764
AT4G20970	2.76558	2.54261	3.14502	0.777388	2.0148	1.06763	2.81774	1.2866	-1.131	0.0372836
AT1G49975	4.42812	5.24849	4.5644	0.34595	1.81923	1.69336	4.747	1.28618	-1.8839	0.00700834
AT1G64510	3.52969	3.8196	3.35977	0.598318	1.67031	1.5825	3.56969	1.28371	-1.4755	0.0127667
AT1G19610	5.32819	4.2595	3.93924	0.629829	1.37822	1.83951	4.50898	1.28252	-1.8138	0.00456991
AT2G44310	3.45723	3.44069	2.91645	0.712762	1.31212	1.81605	3.27146	1.28031	-1.3534	0.0108118
AT3G29034	4.325	4.90819	4.00786	0.755499	1.11758	1.9282	4.41368	1.26709	-1.8005	0.00252604
AT1G15370	2.78987	3.04857	2.96788	0.562809	1.50593	1.7297	2.93544	1.26615	-1.2131	0.0379066
AT4G34190	5.35917	4.89638	4.94556	0.570269	1.34039	1.84302	5.06704	1.25123	-2.0178	0.00416817
AT5G37480	3.98143	3.16961	2.9141	0.571091	1.17333	1.99121	3.35505	1.24521	-1.4299	0.0174753
AT3G18250	9.58253	6.79576	7.30423	0.613116	1.67444	1.36324	7.89417	1.21693	-2.6975	0.00915696
AT5G27280	2.65656	3.49465	2.69151	0.428715	1.51416	1.63561	2.94757	1.19283	-1.3051	0.024398
AT4G00585	3.45163	3.55409	3.3244	0.657297	1.59193	1.31629	3.44337	1.18851	-1.5347	0.0113177
AT4G28100	0.569301	0.395144	0.441473	0.895845	1.19551	1.47176	0.468639	1.18771	1.3416	0.0395388
AT4G12800	3.2793	3.19483	2.72617	0.531133	1.45618	1.56229	3.06677	1.1832	-1.374	0.0143388
AT4G00680	3.9681	3.71649	3.5508	0.837583	1.01994	1.67928	3.74513	1.17893	-1.6675	0.0034297
AT4G36500	4.36277	5.01469	5.15496	0.57324	1.3048	1.65626	4.84414	1.1781	-2.0398	0.00108347
AT1G14150	2.55024	2.81811	3.05912	0.42926	1.33496	1.76622	2.80916	1.17682	-1.2552	0.0404138
AT2G26670	2.79473	2.36459	2.70646	0.651988	1.42829	1.44356	2.62193	1.17461	-1.1584	0.0164992
AT3G17210	3.09853	3.42493	3.12771	0.65661	1.18376	1.66764	3.21706	1.16934	-1.4601	0.012123
AT1G79040	4.20182	4.08853	3.73258	0.515664	1.40858	1.568	4.00764	1.16408	-1.7836	0.00581331
AT1G32550	3.59367	3.20942	4.1921	0.456111	1.47103	1.54392	3.66506	1.15702	-1.6634	0.00583945
AT3G62400	2.82882	2.92607	2.90905	0.546688	1.2924	1.61201	2.88798	1.15037	-1.328	0.0304884
AT2G46600	2.50967	2.76281	2.86597	0.482284	1.62765	1.33419	2.71282	1.14804	-1.2406	0.0355405
AT3G45730	4.67401	3.58664	3.39138	0.395947	1.80949	1.23205	3.88401	1.14583	-1.7612	0.00876548
AT5G47190	3.93361	4.0818	3.93771	0.526779	1.18341	1.67916	3.98437	1.12978	-1.8183	0.0120421
AT5G49480	8.0389	6.19311	5.11682	0.518726	1.77314	1.09745	6.44961	1.12977	-2.5132	0.0139415
AT1G54500	2.64222	2.71942	2.39999	0.620806	1.06536	1.70126	2.58721	1.12914	-1.1962	0.0340385
AT3G21460	2.15941	2.67212	1.94497	0.862968	1.69471	0.825453	2.25883	1.12771	-1.0022	0.0371543
AT5G22920	2.56423	2.62743	2.52152	0.566102	1.24748	1.56054	2.57106	1.12471	-1.1928	0.0375393
AT5G06690	2.345	2.45884	2.29946	0.647288	1.47436	1.25016	2.36777	1.12394	-1.075	0.0333155
AT5G46230	3.1732	2.96768	2.36071	0.472206	0.989878	1.90375	2.83386	1.12194	-1.3368	0.0344261
AT1G09310	2.65965	2.58155	2.35231	0.419507	1.49751	1.44434	2.53117	1.12045	-1.1757	0.0487317
AT1G32928	4.87172	5.31415	4.61799	0.30606	1.13569	1.90003	4.93462	1.11393	-2.1473	0.0063568
AT3G51660	4.32234	4.30756	3.45961	0.458616	1.08349	1.79166	4.02984	1.11125	-1.8585	0.00477034
AT5G46790	2.62704	2.46854	2.30596	0.558481	1.54349	1.21579	2.46718	1.10592	-1.1576	0.0326576
AT3G56290	6.22186	6.49944	9.71099	0.677889	0.609352	1.99387	7.47743	1.0937	-2.7733	0.0182162
AT2G23090	2.56178	2.63114	2.44159	0.412577	1.53833	1.32914	2.54484	1.09335	-1.2188	0.049117
AT5G26220	2.883	2.85731	2.48583	0.268112	1.57936	1.41902	2.74205	1.08883	-1.3325	0.0467606
AT3G25600	4.09409	4.28557	4.31729	0.630725	0.868132	1.76438	4.23232	1.08775	-1.9601	0.00959269
AT2G05630	3.9466	4.67718	3.03951	0.382402	1.112	1.76852	3.88776	1.08764	-1.8377	0.0113957
AT4G25050	3.03409	2.76773	2.7293	0.589689	1.34573	1.31964	2.8437	1.08502	-1.39	0.0109772
AT5G14910	2.72239	2.71462	2.74222	0.417588	1.4327	1.38982	2.72641	1.08004	-1.3359	0.03815
AT5G30490	2.37485	2.41846	2.48251	0.518666	1.56731	1.15206	2.42527	1.07934	-1.168	0.0463551
AT4G39675	3.64998	3.9705	3.84016	0.471919	0.853995	1.90362	3.82021	1.07651	-1.8273	0.0195981
AT2G44360	4.30982	4.6341	3.7012	0.522756	1.89992	0.802142	4.21504	1.07494	-1.9713	0.00543112
AT3G49780	2.75499	2.39513	2.24981	0.531926	1.16956	1.49756	2.46664	1.06635	-1.2099	0.0216291
AT5G65220	3.17382	3.16699	2.97655	0.669839	1.22305	1.29908	3.10579	1.06399	-1.5455	0.00527954
AT1G04290	2.77982	3.13672	3.33274	0.345233	1.23217	1.60706	3.08309	1.06149	-1.5383	0.0197147
AT5G06290	2.44907	2.24478	2.21283	0.515464	1.20727	1.45408	2.30223	1.05894	-1.1204	0.0399649
AT3G22950	3.0225	2.8872	2.94127	0.520392	0.851035	1.80323	2.95032	1.05822	-1.4792	0.0376946
AT3G55330	2.42003	2.28276	2.14792	0.565195	1.24095	1.36518	2.28357	1.05711	-1.1112	0.0295053
AT3G62920	4.20109	4.48748	4.13252	1.39709	0	1.76591	4.2737	1.05433	-2.0192	0.023123
AT5G36120	3.34946	3.32617	3.19094	0.500096	1.7518	0.909253	3.28886	1.05372	-1.6421	0.0244203
AT5G01650	2.68248	2.0812	2.13466	0.417162	1.25733	1.47143	2.29945	1.04864	-1.1328	0.0392005
AT5G59880	2.49107	2.56798	2.45732	0.48794	1.2384	1.40806	2.50546	1.0448	-1.2618	0.0339919
AT5G42890	2.45126	2.41366	2.39608	0.561825	1.30979	1.25522	2.42033	1.04228	-1.2155	0.0287156
AT3G54900	2.89583	2.87748	2.77088	0.634201	0.850325	1.62514	2.84806	1.03655	-1.4582	0.024887
AT5G09600	2.08977	2.54307	2.20907	0.489295	1.16219	1.44725	2.28064	1.03291	-1.1427	0.0311401
AT2G39470	3.09056	2.89943	2.87486	0.320909	1.47607	1.29246	2.95495	1.02981	-1.5208	0.0293069
AT2G32210	5.86652	6.17093	5.8169	0.286747	1.19442	1.59668	5.95145	1.02595	-2.5363	0.00368083
AT4G32210	2.33038	2.21117	2.07765	0.485527	1.24215	1.34106	2.2064	1.02291	-1.109	0.0405188
AT3G12780	2.30661	2.29203	2.09438	0.502957	1.22198	1.3429	2.23101	1.02261	-1.1254	0.0368185
AT5G25940	2.35244	2.27171	1.95856	0.670788	1.28653	1.10865	2.19424	1.02199	-1.1023	0.00879294
AT2G05620	2.30086	2.50291	2.26068	0.412487	1.21061	1.43234	2.35482	1.01848	-1.2092	0.0431303
AT5G66570	2.38867	2.41416	2.13475	0.482799	1.17882	1.39095	2.31253	1.01752	-1.1844	0.0321053
AT3G44380	2.5113	2.71679	2.56923	0.364765	1.63916	1.0391	2.59911	1.01434	-1.3575	0.0465706
AT1G16880	2.24198	2.31278	2.14097	0.467071	1.32943	1.24518	2.23191	1.01389	-1.1384	0.0433223
AT4G02770	2.32155	2.53574	2.20146	0.507521	1.13416	1.3959	2.35292	1.01253	-1.2165	0.0252992
AT2G02050	3.22018	2.63231	2.66919	0.341804	0.767325	1.92741	2.84056	1.01218	-1.4887	0.0460499
AT4G31550	3.64761	4.00175	3.62015	0.431388	1.17538	1.42932	3.7565	1.01203	-1.8921	0.00538955
AT4G36800	2.56063	2.22966	2.26411	0.409522	1.48827	1.136	2.35147	1.01126	-1.2174	0.0408031
AT5G44585	4.73422	4.47553	4.67154	0.428329	1.19967	1.40219	4.6271	1.01006	-2.1957	0.00435952
AT1G01725	2.94963	2.85965	2.39241	0.631209	1.19579	1.191	2.7339	1.006	-1.4423	0.00252974
AT2G01590	3.6545	2.91207	2.86637	0.314811	1.55459	1.14401	3.14431	1.00447	-1.6463	0.0112905
AT1G52230	3.07063	3.20877	3.10438	0.524472	1.02846	1.45916	3.12793	1.00403	-1.6394	0.0141365
ATCG00630	5.04966	5.58566	3.8092	2.03811	0	0.970121	4.81484	1.00274	-2.2635	0.00873533
AT3G11630	2.84931	2.82098	2.59871	0.453684	1.14312	1.40889	2.75633	1.0019	-1.46	0.0192152
AT4G00810	2.32185	2.13532	2.25286	0.545234	1.23161	1.22241	2.23668	0.999751	-1.1617	0.0267384
AT5G17170	2.60432	2.62852	2.93508	0.351734	1.68616	0.946523	2.72264	0.994805	-1.4525	0.0384447
AT3G57280	3.16754	3.3319	3.16542	0.568341	1.25554	1.16049	3.22162	0.994791	-1.6953	0.00638686
AT2G35370	2.82145	2.74184	2.76552	0.41253	1.31469	1.25568	2.77627	0.994302	-1.4814	0.0250767
AT2G26500	2.32948	2.45566	2.51911	0.447118	1.2447	1.2868	2.43475	0.992874	-1.2941	0.0298645
AT3G20898	2.29657	2.73023	2.31593	0.619307	1.73484	0.620042	2.44758	0.991396	-1.3038	0.045469
AT3G62450	2.41041	2.84812	3.01991	0.479332	0.938428	1.54277	2.75948	0.986842	-1.4835	0.0130929
AT4G05180	2.45743	2.53099	2.27493	0.419885	1.19397	1.3404	2.42112	0.984751	-1.2978	0.0304072
AT3G52748	4.35303	4.96427	6.15477	1.36457	0	1.5797	5.15736	0.981422	-2.3937	0.00455175
AT2G41110	2.84697	2.95619	2.9011	0.515723	1.20032	1.22289	2.90142	0.979644	-1.5664	0.0130387
AT3G59400	2.38311	2.03539	2.72658	0.537105	1.46221	0.936447	2.3817	0.978587	-1.2832	0.0161382
AT5G15760	2.20847	2.55435	2.20635	0.689452	0.849424	1.39159	2.32306	0.976823	-1.2499	0.0105828
AT2G34600	4.41851	4.70721	4.05177	0.960501	0.141364	1.81603	4.3925	0.972633	-2.1751	0.0109247
AT1G75460	2.37115	2.58544	2.25911	0.408481	1.25813	1.24073	2.40524	0.969115	-1.3114	0.026085
AT4G04620	2.1497	2.38372	2.15301	0.487798	0.898043	1.51448	2.22881	0.966775	-1.205	0.0440817
AT4G01897	2.42402	2.38888	2.70003	0.532925	1.63477	0.720509	2.50431	0.962733	-1.3792	0.0368853
AT3G44020	3.73508	3.33771	3.48793	0.470002	1.38665	1.02544	3.52024	0.960699	-1.8735	0.00441819
AT4G18593	2.49243	2.53656	1.92671	0.476467	0.889371	1.47392	2.31857	0.946585	-1.2924	0.0219261
AT2G24020	2.27191	2.33944	1.9807	0.616512	0.922388	1.29564	2.19735	0.944845	-1.2176	0.0101039
AT3G62410	2.6906	2.5621	2.38509	0.26699	1.02793	1.52182	2.54593	0.938914	-1.4391	0.0413569
AT5G11740	4.76843	4.25416	4.18493	0.424145	1.22645	1.16228	4.40251	0.937623	-2.2312	0.000663116
AT5G10810	2.90482	3.55117	3.22513	0.538343	0.724839	1.54688	3.22704	0.936688	-1.7846	0.00605013
AT1G52342	3.15685	4.38991	3.94921	0.700205	0.301243	1.79591	3.83199	0.932452	-2.039	0.00811212
AT3G54826	1.76936	2.08706	1.80922	0.684845	1.44123	0.667589	1.88855	0.93122	-1.0201	0.0494749
AT4G28660	2.95217	3.84604	3.25598	0.47965	0.905853	1.40424	3.3514	0.929916	-1.8496	0.00295001
AT4G09650	1.97324	2.19275	2.14321	0.461277	1.07246	1.23887	2.10307	0.924202	-1.1862	0.0303338
AT5G08760	4.66604	3.78971	3.40177	0.298613	1.18459	1.2842	3.9525	0.922468	-2.0992	0.00377655
AT3G07260	3.41917	5.44865	5.47256	0	0	2.76614	4.78013	0.922046	-2.3741	0.0319556
AT2G30570	2.62177	2.6166	2.26367	0.400527	1.11358	1.22924	2.50068	0.914451	-1.4513	0.0136835
AT4G12720	2.40685	2.0814	2.91528	0.392169	0.95407	1.39639	2.46784	0.914208	-1.4327	0.0157779
AT5G37890	2.01181	2.75882	3.29902	0.648501	0.788394	1.25639	2.68988	0.897763	-1.5831	0.0243777
AT1G72416	2.28879	2.52766	2.91669	0.3952	1.03896	1.25343	2.57771	0.895861	-1.5247	0.00799894
AT1G55480	3.08614	3.55737	3.51946	0.526202	1.11095	1.03952	3.38766	0.892224	-1.9248	0.000568889
AT5G55280	2.12303	2.34684	1.95985	0.488274	0.922023	1.26277	2.14324	0.891023	-1.2663	0.0161433
AT3G15360	2.7072	2.60807	2.4277	0.39644	1.12762	1.14894	2.58099	0.891001	-1.5344	0.0136983
AT5G09920	2.16076	2.53838	2.4312	0.55884	1.1271	0.982709	2.37678	0.889551	-1.4179	0.00324466
AT5G11770	2.23745	2.40208	2.13232	0.4231	1.04916	1.19454	2.25728	0.888932	-1.3444	0.020112
AT1G34000	2.23883	2.13225	2.14953	0.415538	1.25768	0.975567	2.17353	0.882929	-1.2997	0.0329236
AT5G05365	6.00658	6.17604	7.82998	0	0	2.62435	6.67087	0.874784	-2.9309	0.00784647
AT4G11660	2.0525	2.18455	2.48683	0.693161	1.04099	0.883917	2.24129	0.872689	-1.3608	0.00141023
AT1G22630	2.90071	3.05596	2.76572	0.187967	1.19114	1.23767	2.90746	0.872256	-1.7369	0.02201
AT1G65520	1.86124	2.46836	2.31019	0.36367	1.00056	1.25026	2.21326	0.871498	-1.3446	0.017736
AT1G48330	4.98305	3.20159	4.79346	0.83922	0.815523	0.959123	4.32604	0.871288	-2.3118	0.0251088
AT5G47240	2.64247	2.50872	2.63356	0.230315	1.30866	1.07295	2.59492	0.870644	-1.5755	0.0323207
AT1G20340	1.89957	1.89782	1.80322	0.431176	0.989658	1.17135	1.86687	0.864063	-1.1114	0.0434813
AT3G15040	2.05173	1.73556	1.42038	0.80067	0.914491	0.875641	1.73589	0.863601	-1.0072	0.0372368
AT2G19270	1.98991	2.1398	1.86083	0.494154	0.944043	1.14234	1.99685	0.86018	-1.215	0.015982
AT3G13980	3.05856	2.75786	1.97541	0.927855	0	1.65181	2.59728	0.859888	-1.5948	0.0467002
AT3G10300	1.97537	2.30721	2.20748	0.455766	0.949736	1.17318	2.16335	0.859559	-1.3316	0.0133395
AT2G41420	4.52946	4.28479	3.73737	0.570739	1.12025	0.882914	4.18387	0.857966	-2.2858	0.000597769
AT2G19760	1.87714	1.76829	1.60382	0.400886	1.05453	1.11045	1.74975	0.855286	-1.0327	0.0467738
AT4G24930	2.25742	2.35191	2.08	0.499392	0.935995	1.12717	2.22977	0.854187	-1.3843	0.00888323
AT5G38410	3.2208	3.2604	2.82497	0.384621	1.00073	1.17029	3.10205	0.851879	-1.8645	0.00297901
AT4G22217	11.8841	9.92422	5.05252	2.55445	0	0	8.95363	0.851485	-3.3944	0.0418817
AT1G15260	2.04442	2.74011	2.50674	0.229042	1.20461	1.10728	2.43042	0.846978	-1.5208	0.0176935
AT4G37980	2.48041	2.46968	2.19435	0.333718	0.963005	1.23062	2.38148	0.842448	-1.4992	0.0193015
AT5G38470	1.85404	2.20325	1.81463	0.330406	1.09436	1.09881	1.95731	0.841193	-1.2184	0.0313615
AT5G67590	2.40738	2.30747	2.02963	0.296696	0.993025	1.2309	2.24816	0.840207	-1.4199	0.0247536
AT2G33180	1.71702	1.73882	1.91431	0.470458	1.12932	0.918335	1.79005	0.839371	-1.0926	0.0298041
AT5G62640	2.32026	2.32402	1.99479	0.215167	1.06823	1.23331	2.21302	0.838903	-1.3994	0.0373528
AT5G61590	2.0869	2.07067	2.23724	0.401303	0.99441	1.12053	2.1316	0.838749	-1.3456	0.0231347
AT4G00895	2.15409	2.24754	2.17606	0.3157	0.9527	1.24637	2.19257	0.838256	-1.3872	0.037538
AT4G11175	2.42521	2.76533	2.69016	0.427443	1.30525	0.781222	2.6269	0.837971	-1.6484	0.010827
AT2G25735	3.27491	3.27358	2.36914	0.488255	0.871854	1.14102	2.97255	0.83371	-1.8341	0.0066192
AT4G14540	1.81035	2.64524	2.37655	0.288487	0.882855	1.32504	2.27738	0.832128	-1.4525	0.0218518
AT1G19730	1.88873	2.26251	2.13808	0.536808	0.785166	1.17209	2.09644	0.831356	-1.3344	0.00775593
AT4G37445	4.3826	2.11661	3.26815	1.34368	0	1.14936	3.25579	0.831012	-1.9701	0.0441786
AT4G14900	2.93296	2.92434	2.64688	0.176015	0.623792	1.68925	2.83472	0.829687	-1.7726	0.0416155
AT2G33830	2.37631	2.28622	2.04044	0.339946	1.01098	1.13787	2.23433	0.829601	-1.4293	0.0183254
AT1G52245	3.22248	3.28094	4.6444	0.338472	2.14638	0	3.71594	0.828285	-2.1655	0.028557
AT1G71970	2.15197	1.79349	1.51057	0.438751	1.21536	0.826229	1.81867	0.82678	-1.1373	0.0285615
AT5G66985	5.42461	5.07134	5.05287	0.559371	1.90699	0	5.18294	0.822121	-2.6563	0.0133753
AT5G64400	2.06183	2.08561	1.65214	0.455102	0.965493	1.042	1.93319	0.820863	-1.2358	0.0102114
AT1G29920	2.70684	2.78403	2.4642	0.364513	0.948471	1.14772	2.65169	0.820233	-1.6928	0.00818169
AT5G04150	3.52202	2.36137	2.25633	0.459575	0.724098	1.26557	2.71324	0.816415	-1.7326	0.0238258
AT3G46630	2.46895	2.44984	2.34736	0.453608	1.28682	0.708678	2.42205	0.81637	-1.5689	0.0207361
AT1G29930	1.81234	1.79797	1.55751	0.373851	0.955485	1.11967	1.72261	0.816337	-1.0774	0.0439847
AT3G52110	3.01126	2.68932	3.09811	0.226292	0.874876	1.33745	2.93289	0.812874	-1.8512	0.0132634
AT5G51100	2.28564	2.14193	1.34922	0.437087	1.30948	0.686536	1.9256	0.811036	-1.2475	0.046734
AT1G31835	2.44074	2.80054	2.63111	0.412571	0.855166	1.15725	2.62413	0.808328	-1.6988	0.0055241
AT2G30410	2.4298	2.77903	2.4039	0.506796	0.94736	0.969826	2.53758	0.807994	-1.651	0.00106248
AT1G74670	1.97324	2.09644	1.93074	0.438025	1.06429	0.918558	2.00014	0.806959	-1.3095	0.0188033
AT2G42440	4.05548	3.37972	3.80498	0.335793	2.07598	0	3.74673	0.803924	-2.2205	0.0353033
AT5G48490	3.97731	2.50322	3.46345	0.475324	1.05783	0.876464	3.31466	0.803208	-2.045	0.0174984
AT3G11090	2.83162	3.12912	3.09183	0.125001	1.06099	1.21989	3.01752	0.801962	-1.9118	0.0173165
AT2G22122	2.96693	2.4691	2.882	0.446959	1.25282	0.689102	2.77268	0.796294	-1.7999	0.00394029
AT1G30260	4.65392	5.75488	6.74153	0.391076	1.99162	0	5.71678	0.79423	-2.8476	0.00455741
AT2G29420	2.45392	2.53758	2.0975	0.470491	0.70494	1.17528	2.363	0.783571	-1.5925	0.00508915
AT3G50770	2.17314	1.73138	1.66207	0.378829	0.874108	1.09744	1.85553	0.783458	-1.2439	0.0181551
AT1G63310	1.3392	1.76207	2.10306	0.442311	0.962547	0.943481	1.73478	0.78278	-1.1481	0.0297381
AT1G22590	2.54293	2.06907	1.63001	0.527889	0.326943	1.48741	2.08067	0.780748	-1.4141	0.0477913
AT3G15760	1.88555	1.66013	1.81062	0.698176	0.626876	1.01687	1.78543	0.780639	-1.1935	0.00458837
AT5G03285	2.96187	3.17632	5.62816	0.38721	0	1.95319	3.92212	0.780135	-2.3298	0.0455926
AT3G51920	2.08247	2.74044	2.27013	0.416886	0.805035	1.11804	2.36435	0.779988	-1.5999	0.00494069
AT5G48545	1.52252	1.6367	1.88355	0.663046	0.873115	0.799295	1.68093	0.778485	-1.1105	0.00418964
AT1G67920	2.3373	1.70557	1.45347	0.36066	0.7177	1.24904	1.83211	0.7758	-1.2398	0.0456072
AT1G55670	2.41681	2.66929	2.30918	0.353702	0.93746	1.02354	2.46509	0.771569	-1.6758	0.00579034
AT5G62480	2.67181	2.91198	1.83552	0.552312	1.11957	0.637692	2.47311	0.769857	-1.6837	0.0183341
AT3G23325	1.66232	2.42117	2.58958	0.531056	0.889248	0.886872	2.22436	0.769058	-1.5322	0.0233009
AT2G46820	2.11262	2.09255	1.99432	0.34334	1.00154	0.957842	2.0665	0.767574	-1.4288	0.0230499
AT1G51100	2.91935	2.63829	2.36853	0.400262	0.551115	1.34998	2.64206	0.767118	-1.7841	0.0105414
AT5G66490	2.2049	1.69093	2.34607	0.119884	0.828247	1.34509	2.08064	0.764407	-1.4446	0.0450135
AT1G72430	2.17872	2.2278	1.97703	0.249482	0.74527	1.28377	2.12785	0.759506	-1.4863	0.0374742
AT5G55290	1.94606	1.8514	1.89629	0.415409	0.621404	1.23983	1.89792	0.75888	-1.3225	0.0427042
AT1G36622	4.13684	2.4988	2.62318	0.460848	1.20395	0.608204	3.08628	0.757666	-2.0262	0.0323437
AT5G43070	2.60443	2.57228	1.85174	0.496451	0.477936	1.29224	2.34282	0.755543	-1.6327	0.0122509
AT5G66530	1.86601	1.95598	2.4305	0.417918	0.812315	1.03445	2.08416	0.754896	-1.4651	0.00614656
AT1G73830	1.72383	1.66931	1.52087	0.384038	0.788449	1.08792	1.63801	0.753471	-1.1203	0.0400462
AT1G54780	1.53019	1.64327	1.64674	0.384865	0.888181	0.984896	1.60673	0.752647	-1.0941	0.0395284
AT2G44920	1.57774	1.61925	1.57694	0.404707	0.878978	0.96772	1.59131	0.750468	-1.0844	0.0398251
AT5G52970	2.15249	1.70882	2.14144	0.479861	1.01915	0.746829	2.00092	0.748615	-1.4184	0.00427073
AT3G02730	1.69736	1.71291	1.69755	0.31312	0.889253	1.03802	1.70261	0.746799	-1.189	0.0494744
AT5G08410	2.56505	2.65001	2.7046	0.26407	1.04329	0.931276	2.63989	0.746213	-1.8228	0.0141579
AT5G01750	1.85118	1.80668	1.55426	0.286205	1.01462	0.936751	1.73737	0.74586	-1.2199	0.0360477
AT2G16790	2.16251	1.90423	1.49943	0.472731	0.655409	1.10729	1.85539	0.745143	-1.3161	0.0146908
AT1G63460	1.93198	2.07659	2.02898	0.305138	0.813785	1.10923	2.01251	0.742717	-1.4381	0.0292203
AT4G21850	2.11889	1.80421	1.70301	0.394724	1.17034	0.660729	1.87537	0.741932	-1.3378	0.020657
AT4G13830	1.66848	1.92415	1.63954	0.336199	0.921778	0.961539	1.74406	0.739839	-1.2372	0.0237812
AT3G14110	1.52612	1.68858	1.49022	0.371312	1.01791	0.829919	1.56831	0.739715	-1.0842	0.0394933
AT5G64160	2.34904	1.66516	1.47085	0.491241	0.687297	1.03321	1.82835	0.737248	-1.3103	0.0340929
AT1G09645	1.70514	2.01601	1.78145	0.40341	0.852625	0.947455	1.8342	0.734496	-1.3203	0.0093841
AT4G13220	1.87208	2.92721	1.88006	0.396827	0.961825	0.843805	2.22645	0.734152	-1.6006	0.0332082
AT4G36540	1.86957	2.11074	2.09083	0.204772	1.20224	0.794984	2.02371	0.733997	-1.4632	0.0392717
AT5G22270	2.61716	2.72883	3.68223	0.380618	0.451809	1.369	3.00941	0.733809	-2.036	0.00810669
AT5G07020	1.99654	1.87222	1.62354	0.291494	0.808718	1.10044	1.83077	0.73355	-1.3195	0.0276231
AT2G30590	1.90855	2.03835	1.7595	0.360443	1.16931	0.670398	1.90213	0.733383	-1.375	0.0280407
AT1G78995	2.31698	2.13293	2.63452	0.259126	1.22	0.718162	2.36148	0.732428	-1.6889	0.0134885
AT2G36835	1.69563	1.6843	1.52941	0.336714	0.969563	0.88878	1.63645	0.731686	-1.1613	0.0374381
AT5G16450	1.83034	1.88629	2.13731	0.558769	1.13007	0.505991	1.95131	0.73161	-1.4153	0.0133878
AT4G21870	1.85285	1.722	1.78735	0.375808	0.960199	0.856767	1.7874	0.730925	-1.2901	0.0238418
AT1G14200	2.01488	1.56018	1.24691	0.421781	0.823991	0.944817	1.60732	0.730196	-1.1383	0.0377991
AT5G53980	1.27389	1.77933	1.46637	0.357554	0.946655	0.883771	1.50653	0.729327	-1.0466	0.0333459
AT2G22870	1.91574	2.0762	1.83684	0.292877	0.957742	0.936114	1.94293	0.728911	-1.4144	0.0222807
AT1G17170	2.27899	2.27307	2.34985	0.106888	0.796571	1.28237	2.30063	0.728608	-1.6588	0.0433327
AT5G53140	1.70101	1.64129	1.4053	0.348245	0.945329	0.891937	1.58253	0.728504	-1.1192	0.0298473
AT3G22160	2.19892	2.53178	2.58599	0.307229	1.05497	0.809028	2.4389	0.723744	-1.7527	0.0057268
AT4G10340	1.84857	1.8081	1.6806	0.309165	0.864029	0.996479	1.77909	0.723225	-1.2986	0.0316927
AT5G22875	2.94191	3.06987	2.86519	0.238298	1.35322	0.567874	2.95899	0.719797	-2.0394	0.0184918
AT1G62820	1.54214	1.75092	1.33225	0.388428	0.961656	0.808051	1.54177	0.719378	-1.0998	0.0210767
AT1G29390	2.23354	2.8507	2.00853	0.303738	0.749946	1.10107	2.36426	0.718253	-1.7188	0.00868388
AT2G24040	5.87062	7.26676	4.97179	0.872612	0	1.27545	6.03639	0.71602	-3.0756	0.00519964
AT1G04640	1.66411	2.084	2.06429	0.385534	0.924631	0.831502	1.93746	0.713889	-1.4404	0.0052903
AT5G52750	1.8273	1.51412	1.61895	0.268543	1.0913	0.774512	1.65346	0.711451	-1.2166	0.0449253
AT2G31570	1.88643	2.0474	1.86809	0.240486	1.06071	0.827283	1.93397	0.709493	-1.4467	0.0319353
AT5G64240	2.02132	1.95376	1.79331	0.382429	0.826508	0.918253	1.92279	0.709063	-1.4392	0.00957585
AT4G01935	3.08745	2.44959	1.81673	0.0947971	0.990591	1.03702	2.45125	0.707468	-1.7928	0.0230216
AT1G79790	1.93471	1.83745	1.32031	0.420832	0.938184	0.761884	1.69749	0.706967	-1.2637	0.0168765
AT3G01500	1.99988	2.11906	1.80454	0.367475	0.918974	0.833555	1.97449	0.706668	-1.4824	0.00690052
AT5G23760	2.23136	2.04142	1.99606	0.411688	0.930881	0.777337	2.08961	0.706636	-1.5642	0.00476109
AT1G14870	2.51582	2.67067	2.12796	0.320521	0.857768	0.941198	2.43815	0.706495	-1.787	0.00268082
AT3G26470	2.87248	3.38837	2.17364	0.290398	0	1.82064	2.8115	0.703678	-1.9984	0.0434308
AT2G21970	1.80355	1.84686	1.51477	0.236244	0.95647	0.916704	1.72173	0.703139	-1.292	0.032941
AT5G19960	1.56354	1.62222	1.65298	0.302347	0.89756	0.90582	1.61291	0.701909	-1.2003	0.0428025
AT5G03345	1.36568	1.5116	1.48421	0.558762	0.691401	0.851224	1.45383	0.700462	-1.0535	0.00406839
AT5G64770	2.21578	2.65163	1.89252	0.64287	0.85106	0.605724	2.25331	0.699885	-1.6869	0.0122068
AT5G27660	3.62603	7.07947	4.14312	0	0	2.09852	4.94954	0.699507	-2.8229	0.0370983
AT3G51510	1.96324	1.68214	1.56613	0.405589	0.819052	0.8684	1.73717	0.69768	-1.3161	0.00599061
AT4G27700	1.72338	1.68952	1.58164	0.379128	0.596369	1.11182	1.66484	0.695773	-1.2587	0.042283
AT2G01540	2.01687	1.92948	1.77147	0.454782	0.407509	1.22196	1.90594	0.69475	-1.4559	0.0366635
AT2G15580	1.52108	1.80941	1.66537	0.320194	0.790624	0.97059	1.66529	0.693802	-1.2632	0.0239212
AT1G03130	2.46712	2.56743	2.2022	0.368853	0.751509	0.958156	2.41225	0.692839	-1.7998	0.00221974
AT3G46010	1.54807	1.83629	1.56552	0.342379	0.938297	0.791247	1.64996	0.690641	-1.2564	0.0175984
AT1G19020	4.09386	4.05363	3.91914	0.313137	0.693687	1.05364	4.02221	0.68682	-2.55	0.0026401
AT3G60690	1.98337	1.67139	1.36316	0.413766	0.935495	0.707785	1.67264	0.685682	-1.2865	0.0143692
AT3G58120	1.53986	2.11565	1.50467	0.268642	0.541857	1.24243	1.72006	0.684309	-1.3297	0.0490146
AT1G11750	1.549	1.72329	1.30215	0.413969	0.890733	0.746232	1.52481	0.683644	-1.1573	0.011288
AT2G38465	3.87721	3.58114	3.86681	0.27137	1.08509	0.690747	3.77505	0.682402	-2.4678	0.00207963
AT3G08690	2.10595	1.78387	1.85321	0.371004	0.964106	0.711809	1.91434	0.682306	-1.4884	0.00704794
AT2G43760	1.88425	1.77116	1.41379	0.512649	0.560865	0.971046	1.68973	0.68152	-1.31	0.00769733
AT3G63140	1.61388	1.8129	1.54989	0.280879	0.840623	0.92259	1.65889	0.681364	-1.2837	0.0273765
AT5G12190	1.62729	1.62729	1.42028	0.378122	0.716058	0.949907	1.55829	0.681363	-1.1935	0.021446
AT1G75950	1.60934	1.63979	1.40972	0.335817	0.901667	0.805602	1.55295	0.681029	-1.1892	0.0248113
AT1G09340	2.39572	2.28559	2.19066	0.287032	0.771463	0.980678	2.29066	0.679724	-1.7527	0.0109982
AT3G07090	1.7797	1.67841	1.37064	0.275299	0.917024	0.846844	1.60959	0.679723	-1.2437	0.0250025
AT2G35830	1.88022	1.984	1.93608	0.318283	1.11405	0.606015	1.93343	0.679449	-1.5087	0.0309752
AT3G09390	1.95304	1.86729	1.88339	0.295504	0.698741	1.03842	1.90124	0.677556	-1.4885	0.0279194
AT5G13410	1.6156	1.56137	1.7754	0.356755	0.81114	0.864229	1.65079	0.677375	-1.2851	0.0158862
AT1G71100	2.05023	1.71175	1.57345	0.503725	0.859068	0.669193	1.77847	0.677329	-1.3927	0.00441253
AT4G19200	2.14038	2.21938	1.99821	0.330353	0.837743	0.857343	2.11932	0.675146	-1.6503	0.00752128
AT5G56550	1.93688	2.23924	2.24977	0.110887	0.797938	1.11429	2.14197	0.674371	-1.6673	0.0279173
AT5G45680	3.08875	2.88591	3.04566	0.313917	0.641205	1.06593	3.00677	0.673684	-2.1581	0.00548125
AT5G02160	2.2189	2.13729	1.84877	0.298459	0.893252	0.828849	2.06832	0.67352	-1.6187	0.0060977
AT5G02270	1.90408	1.69519	1.66751	0.342052	1.14415	0.533767	1.75559	0.673322	-1.3826	0.0369065
AT4G24770	1.49522	1.50141	1.37451	0.329387	0.8034	0.886579	1.45705	0.673122	-1.1141	0.0394505
AT3G09800	1.72016	1.35266	1.65588	0.542737	0.848145	0.623959	1.57624	0.671614	-1.2308	0.00394268
AT4G40045	1.67342	1.60304	1.27893	0.56143	0.78185	0.662558	1.51846	0.668612	-1.1834	0.00828571
AT3G52360	1.69252	1.96308	2.89454	1.1809	0.817515	0	2.18338	0.666138	-1.7127	0.0397289
AT4G24370	1.658	1.91566	1.52729	0.696654	0.63195	0.66725	1.70032	0.665284	-1.3538	0.0103791
AT3G51890	2.18832	2.19779	2.01472	0.282497	0.458045	1.25178	2.13361	0.664108	-1.6838	0.0345143
AT1G56200	1.76602	1.60072	1.58703	0.335334	0.537975	1.11678	1.65126	0.663362	-1.3157	0.0449752
AT1G09815	1.75237	1.92304	1.44111	0.378932	0.803057	0.806735	1.70551	0.662908	-1.3633	0.00647795
AT5G52200	2.28171	2.56318	2.2795	0.234088	1.0547	0.689125	2.3748	0.659304	-1.8488	0.0102394
AT3G01440	2.4321	3.69316	2.44952	0.199225	0.466381	1.30936	2.85826	0.658321	-2.1183	0.0161634
AT4G27310	1.48913	1.69412	1.286	0.294197	0.712328	0.965911	1.48975	0.657479	-1.1801	0.030762
AT1G67865	1.46439	1.26867	1.27584	0.338343	0.778727	0.853528	1.3363	0.656866	-1.0246	0.037449
AT3G17930	1.81568	1.98806	1.75725	0.279845	0.836744	0.850361	1.85366	0.65565	-1.4994	0.014865
AT5G38660	1.87419	1.86874	1.78503	0.367501	0.544252	1.0497	1.84265	0.653817	-1.4948	0.0263647
AT3G55970	2.12997	1.69129	1.44591	0.187497	0.621365	1.15139	1.75572	0.653416	-1.426	0.0373358
AT4G39710	1.39195	1.46524	1.41659	0.354988	0.714691	0.889949	1.42459	0.653209	-1.1249	0.0370987
AT4G21445	2.48383	2.56604	2.5038	0.346153	0.495729	1.11652	2.51789	0.652801	-1.9475	0.0148221
AT3G55470	1.46462	1.5105	1.69212	0.27888	0.832401	0.842493	1.55575	0.651258	-1.2563	0.0280695
AT5G53560	1.7045	1.72593	1.68553	0.281893	0.849923	0.817279	1.70532	0.649698	-1.3922	0.028691
AT1G24260	1.67629	1.76794	1.53721	0.453503	0.618207	0.863369	1.66048	0.645026	-1.3642	0.00424543
AT3G13432	4.3848	1.98502	4.1882	0.681152	0	1.25388	3.51934	0.645009	-2.4479	0.046616
AT3G10985	1.84737	1.78646	1.52137	0.277031	0.828965	0.823644	1.7184	0.643213	-1.4177	0.0130971
AT4G14870	1.18862	1.34793	1.36688	0.539678	0.928557	0.460208	1.30115	0.642814	-1.0173	0.0318868
AT1G18060	1.61072	1.46024	1.23857	0.221533	0.771418	0.934585	1.43651	0.642512	-1.1608	0.0472946
AT4G05000	1.77295	1.5891	1.69098	0.56825	0.777344	0.576242	1.68434	0.640612	-1.3947	0.000379381
AT1G54410	1.40324	1.3817	1.33718	0.323991	0.828872	0.763723	1.37404	0.638862	-1.1048	0.0416941
AT4G34090	1.44933	1.70217	1.49505	0.404728	0.943811	0.562517	1.54885	0.637019	-1.2818	0.0156825
AT4G20030	1.9591	1.58206	1.77392	0.204505	0.737052	0.965863	1.77169	0.635807	-1.4785	0.0218277
AT4G34050	1.63996	1.44462	1.53588	0.236761	0.919564	0.750728	1.54016	0.635684	-1.2767	0.0398177
AT1G18730	3.20596	3.60472	2.59963	0.387751	0.839293	0.678703	3.13677	0.635249	-2.3039	0.00568303
AT5G45550	1.37307	1.57197	1.4706	0.306691	0.785102	0.80344	1.47188	0.631744	-1.2202	0.0251018
AT5G49700	1.6847	1.64326	1.4289	0.382045	0.679464	0.830059	1.58562	0.630523	-1.3304	0.00640768
AT3G26570	1.40393	1.38888	1.3979	0.29647	0.86638	0.728216	1.3969	0.630356	-1.148	0.0465736
AT3G63420	1.18127	1.49653	1.47196	0.353906	0.899983	0.631053	1.38325	0.628314	-1.1385	0.0215277
AT2G30930	1.72781	1.55571	1.54663	0.303389	0.662399	0.915416	1.61005	0.627068	-1.3604	0.0222021
AT2G47730	2.7936	2.64946	2.30321	0.277197	0.699174	0.904724	2.58209	0.627032	-2.0419	0.00143611
AT5G65925	1.90399	1.89412	2.07664	0.396361	0.40309	1.08091	1.95825	0.626787	-1.6435	0.0220736
AT2G35900	1.3426	1.16813	1.33887	0.628318	0.696544	0.54726	1.2832	0.624041	-1.04	0.0011144
AT4G28085	1.98717	2.13934	1.47193	0.484555	0.632835	0.753661	1.86615	0.623684	-1.5812	0.0156373
AT5G18400	1.98257	1.80785	1.79173	0.384877	0.614235	0.865216	1.86072	0.621442	-1.5822	0.00525004
AT2G33590	1.36274	1.3662	1.44853	0.403199	0.680115	0.780701	1.39249	0.621338	-1.1642	0.0162214
AT5G47870	1.79855	1.59301	1.62287	0.218961	0.906431	0.736154	1.67148	0.620515	-1.4296	0.0278581
AT5G57180	1.47001	1.29029	1.1532	0.366505	0.799118	0.692906	1.3045	0.61951	-1.0743	0.0158957
AT1G25682	1.46332	1.23357	1.25067	0.423944	0.937508	0.485973	1.31585	0.615809	-1.0954	0.0331424
AT1G55140	1.46599	1.6217	1.32657	0.600121	0.602807	0.639109	1.47142	0.614012	-1.2609	0.00862097
AT4G01150	1.26976	1.31083	1.22018	0.352962	0.603312	0.872499	1.26692	0.609591	-1.0554	0.0446776
AT1G68760	2.09004	2.25513	1.51693	0.601598	1.22614	0	1.95403	0.609247	-1.6814	0.0413803
AT1G54110	2.22497	2.30353	1.51311	0.371262	0.651113	0.804681	2.01387	0.609019	-1.7254	0.016032
AT3G48800	1.13279	1.46338	1.91049	0.264922	0.833652	0.725414	1.50222	0.607996	-1.305	0.0379529
AT1G32470	1.56642	1.68703	1.51652	0.312048	0.684927	0.825897	1.58999	0.607624	-1.3878	0.0159123
AT1G80500	1.67491	1.6801	1.39306	0.306554	0.545794	0.968482	1.58269	0.606943	-1.3827	0.021537
AT2G04700	2.20881	2.31084	2.31052	0.316502	0.907827	0.596454	2.27673	0.606928	-1.9074	0.00831035
AT3G01740	1.29294	1.441	0.921404	0.357728	0.845928	0.614692	1.21845	0.606116	-1.0074	0.0433838
AT2G19310	2.074	2.37234	1.83486	0.592809	0.567333	0.657812	2.09374	0.605985	-1.7887	0.00914083
AT5G11070	1.95492	2.21399	1.92322	0.407849	0.77789	0.632089	2.03071	0.605943	-1.7447	0.000618262
AT3G50970	1.93124	1.7782	1.70193	0.21518	0.534944	1.0641	1.80379	0.604743	-1.5766	0.0326779
AT4G34630	1.20732	1.32575	1.24945	0.282153	0.732108	0.790015	1.26084	0.601425	-1.0679	0.048878
AT4G31450	1.22204	1.55106	1.32349	0.217501	0.877713	0.708455	1.36553	0.601223	-1.1835	0.042398
AT4G17810	2.67298	2.28225	2.10152	0.831472	0.281037	0.687724	2.35225	0.600078	-1.9708	0.00175508
AT3G55250	1.3426	1.21299	1.04391	0.340238	0.850365	0.608153	1.19983	0.599585	-1.0008	0.0347273
AT1G61795	2.29569	2.59471	2.0561	0.491936	0	1.30168	2.3155	0.597873	-1.9534	0.0314272
AT5G21430	1.88218	2.05834	1.93148	0.11794	0.764808	0.908723	1.95733	0.597157	-1.7127	0.0261128
AT1G17890	1.53213	1.49387	1.48546	0.210108	0.920048	0.660434	1.50382	0.596863	-1.3332	0.0479005
AT3G09455	2.46166	2.23428	3.34583	0.345993	0.0155958	1.42814	2.68059	0.596577	-2.1678	0.0205006
AT5G36925	1.84695	1.39399	1.55594	0.183596	0.730578	0.872937	1.59896	0.595704	-1.4245	0.0218299
AT1G66580	1.50485	1.47161	1.39927	0.281177	0.912317	0.590676	1.45858	0.594723	-1.2943	0.038394
AT1G11890	1.51343	1.22001	1.13788	0.271341	0.724241	0.78755	1.29044	0.594377	-1.1184	0.0295927
AT1G21830	2.21998	1.92445	2.22144	0.251537	0.702391	0.827951	2.12196	0.593959	-1.837	0.00394417
AT4G32590	1.52039	1.46399	1.33354	0.227109	0.652209	0.898994	1.43931	0.59277	-1.2798	0.0412462
AT1G60550	1.84345	2.0862	1.8533	0.431814	0.765222	0.580074	1.92765	0.59237	-1.7023	0.000524304
AT3G25980	1.77309	1.99947	1.3671	0.6363	0.609604	0.52329	1.71322	0.589731	-1.5386	0.0229917
AT5G19855	2.08951	2.11326	1.91528	0.315046	0.552998	0.89348	2.03935	0.587175	-1.7962	0.00700205
AT1G64770	1.50256	1.59072	1.59095	0.428082	0.544451	0.78499	1.56141	0.585841	-1.4143	0.00766885
AT2G31730	1.64403	1.39985	0.991043	0.387233	0.523637	0.838161	1.34498	0.58301	-1.206	0.0359942
AT1G78020	1.52169	1.48297	1.37409	0.225984	0.571875	0.951152	1.45958	0.583004	-1.324	0.0473127
AT3G28210	4.83591	3.306	2.5753	0.274381	0.311918	1.16005	3.5724	0.582117	-2.6175	0.031083
AT5G53490	1.17486	1.3906	1.19997	0.305853	0.578382	0.851683	1.25514	0.578639	-1.1171	0.0347021
AT5G01075	1.81551	2.51794	2.96162	0.271647	0	1.46336	2.43169	0.578337	-2.072	0.0333965
AT1G07280	1.33636	1.26754	1.0569	0.254938	0.82012	0.65761	1.22026	0.577556	-1.0792	0.0430513
AT1G24625	1.58468	2.27816	1.53698	0.616206	0.29022	0.814646	1.79994	0.573691	-1.6496	0.0177161
AT5G07100	1.24982	1.43462	1.065	0.282773	0.576831	0.856567	1.24981	0.572057	-1.1275	0.0337295
AT5G59890	2.44502	2.5348	2.29477	0.278972	0.918625	0.518551	2.42486	0.572049	-2.0837	0.00492038
AT4G38620	1.11671	1.36194	1.01364	0.493313	0.347586	0.873558	1.1641	0.571485	-1.0264	0.0419161
AT3G61260	1.18133	1.31022	1.15628	0.268296	0.716636	0.723615	1.21594	0.569515	-1.0943	0.0400141
AT3G62930	1.18627	1.59756	1.54795	0.511049	0.69029	0.505831	1.44393	0.569057	-1.3434	0.0103393
AT2G03440	1.66248	1.57937	1.57901	0.266816	0.572741	0.861117	1.60696	0.566891	-1.5032	0.0237361
AT4G04210	1.38807	1.39049	1.07366	0.274089	0.773459	0.646947	1.28407	0.564831	-1.1848	0.0211042
AT5G28770	1.28236	1.35214	1.12414	0.310003	0.621042	0.763386	1.25288	0.56481	-1.1494	0.0200875
AT5G18150	1.5596	1.65899	1.70205	0.545975	0.476527	0.671645	1.64021	0.564716	-1.5383	0.000188455
AT5G59300	1.2117	1.26053	1.05138	0.376954	0.428802	0.886673	1.17454	0.564143	-1.058	0.0491052
AT2G36895	1.83969	2.2026	1.69194	0.307366	0.453991	0.930857	1.91141	0.564071	-1.7607	0.00578107
AT2G04039	2.78387	1.94367	2.59748	0.40366	0.925884	0.361849	2.44167	0.563797	-2.1146	0.00532702
AT5G16660	1.41147	1.55671	1.28023	0.204496	0.626308	0.860147	1.41614	0.56365	-1.3291	0.0325978
AT3G46940	1.77445	3.52048	3.16483	0.776348	0	0.910532	2.81992	0.562293	-2.3263	0.0323954
AT2G37430	3.89575	2.2888	3.32348	0.383335	0.7037	0.597894	3.16934	0.561643	-2.4965	0.0271234
AT3G63530	1.56064	1.31194	1.70706	0.456375	0.608997	0.60593	1.52655	0.557101	-1.4543	0.00624051
AT1G07890	1.9996	1.95387	1.83898	0.285081	0.601291	0.784922	1.93082	0.557098	-1.7932	0.00650989
AT1G71030	1.50122	1.58689	1.42178	0.163689	0.732331	0.77192	1.5033	0.55598	-1.435	0.0342999
AT5G40460	2.55551	4.53455	3.14629	0.606568	1.05254	0	3.41212	0.553035	-2.6252	0.022669
AT5G22250	1.59489	1.58525	1.85703	0.219114	0.972321	0.466547	1.67906	0.552661	-1.6032	0.0241282
AT1G73030	1.60203	1.67247	1.64173	0.252826	0.630911	0.773789	1.63874	0.552508	-1.5685	0.0184596
AT5G01610	1.32375	1.08863	1.49319	0.265133	0.703498	0.688734	1.30185	0.552455	-1.2366	0.0168821
AT5G16400	1.08869	1.2913	1.16366	0.490285	0.67994	0.485512	1.18122	0.551912	-1.0978	0.00199921
AT2G44670	1.085	1.16571	1.22378	0.314695	0.549014	0.790056	1.15816	0.551255	-1.071	0.038609
AT5G66930	1.39499	1.40465	1.5312	0.484759	0.322216	0.843192	1.44361	0.550055	-1.392	0.0216519
AT5G44650	1.30753	1.44552	1.17385	0.294665	0.794597	0.557008	1.30897	0.548757	-1.2542	0.0178637
AT5G54585	5.15155	3.68298	4.20108	0.813796	0	0.830517	4.3452	0.548104	-2.9869	0.00323737
AT4G02890	1.35605	1.73918	1.17764	0.251706	0.734014	0.656614	1.42429	0.547445	-1.3795	0.0174605
AT4G04840	1.88691	2.09873	1.97705	0.347518	0.761266	0.532953	1.98756	0.547246	-1.8607	0.00178128
AT1G06423	6.42714	6.39612	5.99184	1.63073	0	0	6.2717	0.543578	-3.5283	0.00612281
AT2G42130	1.75657	1.42678	1.27711	0.257619	0.53016	0.840749	1.48682	0.542842	-1.4536	0.0135789
AT3G01390	1.77273	1.93396	1.90069	0.491368	0.409902	0.724342	1.86913	0.541871	-1.7863	0.00108248
AT3G57560	1.31326	1.70341	1.34453	0.260299	0.565162	0.79438	1.45373	0.539947	-1.4289	0.0111519
AT1G42430	1.37597	1.43062	1.41902	0.272778	0.888831	0.456091	1.40854	0.539233	-1.3852	0.0404223
AT3G07195	2.48994	2.34161	2.38036	0.309529	0.609668	0.697015	2.40397	0.538737	-2.1578	0.0014853
AT3G11600	1.45023	1.82638	1.40019	0.378366	0.82554	0.411179	1.55893	0.538362	-1.5339	0.00668278
AT1G28280	1.32601	1.3025	1.07589	0.275386	0.435311	0.903786	1.2348	0.538161	-1.1982	0.0498245
AT1G19340	0.102469	0.286899	0.122273	0.422956	0.535238	0.651603	0.170547	0.536599	1.6537	0.0146759
AT3G20340	2.27518	2.00615	2.30211	0.173358	1.06963	0.365741	2.19448	0.536243	-2.0329	0.0173415
AT1G67740	1.79823	1.83244	1.73126	0.228611	0.59693	0.782268	1.78731	0.535937	-1.7377	0.0141699
AT2G17695	2.19161	1.92967	1.64012	0.21265	0.565877	0.829236	1.92047	0.535921	-1.8414	0.0046152
AT1G35780	1.22428	1.24441	1.40414	0.24851	0.704049	0.65342	1.29095	0.535326	-1.2699	0.022648
AT2G32720	1.77885	1.82722	1.60247	0.153512	0.787897	0.6645	1.73618	0.535303	-1.6975	0.0165483
AT2G38240	1.91053	1.69138	1.66502	0.278554	0.693941	0.633068	1.75564	0.535188	-1.7139	0.00284745
AT5G08100	1.21073	1.15168	0.934524	0.322918	0.779895	0.490684	1.09898	0.531165	-1.0489	0.0303447
AT5G54270	1.50949	1.55032	1.42751	0.23911	0.6201	0.733599	1.49577	0.530937	-1.4943	0.018579
AT1G22250	2.16204	3.59212	3.3702	0.13633	1.45289	0	3.04145	0.52974	-2.5214	0.017409
AT1G45474	1.4303	1.46248	1.33821	0.287465	0.66865	0.632626	1.41033	0.52958	-1.4131	0.0126162
AT5G61220	1.2728	1.59827	1.46455	0.247319	0.496018	0.841479	1.44521	0.528272	-1.4519	0.0172278
AT3G25545	0.991149	1.17954	1.03389	0.370552	0.64288	0.569066	1.06819	0.527499	-1.0179	0.00754314
AT4G14615	1.03045	1.02144	1.28919	0.338492	0.793304	0.449971	1.1137	0.527256	-1.0788	0.0296434
AT2G15570	1.46846	1.70942	1.36751	0.142745	0.788317	0.649841	1.51513	0.526968	-1.5237	0.0208553
AT2G23840	1.51611	1.4124	1.59624	0.196938	0.619709	0.764159	1.50825	0.526935	-1.5172	0.0209482
AT1G70810	2.62456	2.83269	2.61225	0.248139	0.376496	0.954483	2.68983	0.526373	-2.3534	0.00565867
AT3G54220	1.15765	1.09011	1.19167	0.304488	0.709737	0.56223	1.14648	0.525485	-1.1255	0.0284073
AT5G13440	1.16857	1.09295	1.00261	0.296863	0.671674	0.60722	1.08804	0.525253	-1.0507	0.0262892
AT5G15910	1.54238	1.56063	1.54363	0.365852	0.454816	0.751306	1.54888	0.523991	-1.5636	0.0125143
AT5G62140	3.05865	3.529	4.35862	0.937215	0	0.633875	3.64876	0.523697	-2.8006	0.00364125
AT5G47840	1.28808	1.27225	1.05949	0.252736	0.520373	0.797314	1.20661	0.523474	-1.2048	0.0323274
AT2G31945	2.06815	1.25402	1.3482	0.373905	0.866379	0.328653	1.55679	0.522979	-1.5737	0.0353497
AT3G60520	1.27468	1.62941	1.12205	0.277268	0.637129	0.65258	1.34205	0.522326	-1.3614	0.0145768
AT5G50760	1.14542	1.37602	1.3357	0.305101	0.716121	0.544378	1.28571	0.521866	-1.3008	0.00942755
AT2G33120	1.29193	1.30158	1.18901	0.17603	0.614244	0.771574	1.26084	0.520616	-1.2761	0.0484177
AT2G13360	1.48159	1.59959	1.37958	0.221491	0.546394	0.793396	1.48692	0.520427	-1.5146	0.0178261
AT1G05560	1.61668	1.83729	1.92788	0.0725926	0.675582	0.813054	1.79395	0.520409	-1.7854	0.018893
AT1G02930	1.76273	1.7634	1.59464	0.217094	0.635644	0.7051	1.70692	0.519279	-1.7168	0.00914183
AT4G27800	1.20068	1.16999	1.06122	0.259915	0.69432	0.603568	1.14396	0.519268	-1.1395	0.0323404
AT3G24500	2.08339	1.93653	2.14504	0.39315	0.0140841	1.14718	2.05499	0.518139	-1.9877	0.0399366
AT1G63970	1.28403	1.19801	1.34791	0.345214	0.608549	0.60045	1.27665	0.518071	-1.3011	0.00459362
AT3G19900	1.62084	1.43629	1.54609	0.336453	0.475532	0.741998	1.53441	0.517994	-1.5667	0.00574594
AT4G15490	1.91816	2.02981	1.6463	0.258758	0.845851	0.447039	1.86476	0.517216	-1.8501	0.00470597
AT3G09700	1.86412	1.30892	1.99788	0.685677	0.591183	0.274618	1.72364	0.517159	-1.7368	0.0133379
AT5G37770	1.15138	1.3289	1.57503	0.653861	0.461084	0.435642	1.35177	0.516863	-1.387	0.0083849
AT4G14020	1.72309	2.24863	2.14337	0.42852	0.347592	0.773116	2.03836	0.516409	-1.9808	0.00212986
AT1G07440	1.11082	1.00288	1.14404	0.268299	0.616787	0.664061	1.08591	0.516382	-1.0724	0.0338514
AT4G05320	1.36767	1.48575	1.19176	0.315408	0.595915	0.632674	1.34839	0.514665	-1.3895	0.00345964
AT1G07400	1.65748	1.52596	1.95163	0.177481	0.247494	1.1154	1.71169	0.513459	-1.7371	0.0423934
AT1G29420	3.35546	2.70405	2.3486	1.53553	0	0	2.8027	0.511845	-2.453	0.0270902
AT5G11520	1.36165	1.39041	1.18358	0.19411	0.779555	0.561016	1.31188	0.51156	-1.3587	0.0302674
AT5G35680	1.64777	1.55873	1.63377	0.226015	0.713769	0.592799	1.61342	0.510861	-1.6591	0.0147109
AT3G59600	1.57634	1.49676	1.47707	0.318489	0.670744	0.542655	1.51673	0.510629	-1.5706	0.00654941
AT3G01210	3.18034	2.111	2.28911	0.33198	0.996388	0.196285	2.52682	0.508218	-2.3138	0.00985376
AT3G14090	1.80813	2.08364	1.61305	0.163686	0.535362	0.823258	1.83494	0.507436	-1.8544	0.00645903
AT4G20010	1.11376	1.16942	1.1099	0.25949	0.673414	0.586717	1.13103	0.50654	-1.1589	0.0358011
AT4G24090	1.36144	1.22589	1.09752	0.248028	0.43646	0.82721	1.22828	0.503899	-1.2854	0.0350397
AT1G05562	1.67664	1.92682	2.03635	0	0.670813	0.840463	1.87994	0.503759	-1.8999	0.0207033
AT5G39080	1.22999	1.08047	0.941722	0.32343	0.674961	0.511346	1.08406	0.503246	-1.1071	0.0124983
AT2G21330	2.01209	2.17091	1.83544	0.213205	0.647791	0.647439	2.00615	0.502812	-1.9963	0.00178349
AT1G53870	1.18515	1.30374	1.2237	0.199876	0.650228	0.656638	1.23753	0.502247	-1.301	0.0341858
AT5G57370	1.37547	1.0772	0.907879	0.319989	0.413142	0.772519	1.12018	0.501883	-1.1583	0.0334201
AT1G65510	3.13574	2.68069	4.31024	0.106892	0.0636854	1.33477	3.37556	0.501782	-2.75	0.0114704
AT3G55600	1.59416	1.33514	1.1641	0.302604	0.611	0.589658	1.36447	0.501087	-1.4452	0.00652597
AT5G66190	1.51764	1.72506	1.4873	0.212609	0.592131	0.698014	1.57666	0.500918	-1.6542	0.00763194
AT3G47430	2.06392	2.7782	1.55848	0.398804	0.579986	0.521506	2.13353	0.500099	-2.093	0.0411702
AT5G42070	1.7362	1.94097	1.71933	0.503677	0.328183	0.662752	1.79883	0.498204	-1.8523	0.00063608
AT3G12345	1.22708	1.32685	1.20878	0.226108	0.758474	0.507742	1.25424	0.497441	-1.3342	0.0330349
AT5G67370	2.46659	1.9295	1.62695	0.247992	0.62572	0.614563	2.00768	0.496092	-2.0169	0.0122928
AT5G01530	1.32066	1.2439	1.07601	0.204704	0.608812	0.674142	1.21352	0.495886	-1.2911	0.0232915
AT3G43440	1.47891	1.6429	1.2353	0.104263	0.991767	0.383285	1.45237	0.493105	-1.5584	0.0496665
AT3G05936	2.57467	3.3512	3.4511	0	0	1.47575	3.12566	0.491917	-2.6677	0.0166411
AT3G08730	1.28963	1.19676	1.22255	0.275376	0.546541	0.650703	1.23632	0.490874	-1.3326	0.0171511
AT1G48310	0.927942	0.980389	1.06683	0.308943	0.673219	0.489301	0.991722	0.490488	-1.0157	0.0288177
AT5G24105	3.53256	1.5809	3.60166	1.47127	0	0	2.90504	0.490423	-2.5665	0.0473502
AT1G29500	2.93765	3.03852	2.57646	0	0	1.46944	2.85088	0.489814	-2.5411	0.032396
AT2G32090	1.66515	1.47766	1.70963	0.243632	0.67549	0.549539	1.61748	0.489554	-1.7242	0.00395517
AT3G61060	1.51075	1.58059	1.60682	0.351954	0.898435	0.218122	1.56605	0.489503	-1.6777	0.0333187
AT4G04020	1.75472	1.45107	1.59815	0.215748	0.718265	0.534044	1.60132	0.489352	-1.7103	0.00566111
AT4G18040	1.12668	1.189	1.13219	0.383674	0.413118	0.670989	1.14929	0.48926	-1.2321	0.0151721
AT2G25250	1.23899	1.07772	1.04683	0.191303	0.759693	0.516115	1.12118	0.489037	-1.197	0.0484669
AT1G51913	7.11258	4.4133	4.4497	0.109429	0.768453	0.587763	5.32519	0.488548	-3.4463	0.027802
AT1G06460	1.36066	1.35026	1.3942	0.173318	0.758867	0.531668	1.36837	0.487951	-1.4877	0.0348098
AT3G54620	1.13629	1.04047	0.842568	0.232556	0.618045	0.612781	1.00644	0.487794	-1.0449	0.0343159
AT1G07170	0.977486	1.12556	0.982027	0.490754	0.378008	0.594452	1.02836	0.487738	-1.0762	0.00297241
AT4G14910	1.46463	1.61769	1.46112	0.315551	0.412223	0.729639	1.51448	0.485804	-1.6404	0.00707446
AT3G25760	1.40529	1.65607	1.44115	0.253427	0.489298	0.712217	1.50084	0.484981	-1.6298	0.00551607
AT5G43850	1.78319	1.64572	1.69845	0.397558	0.58772	0.468072	1.70912	0.48445	-1.8188	0.000111537
AT2G23430	1.25693	1.01298	1.02871	0.278571	0.816756	0.356332	1.09954	0.483886	-1.1842	0.048848
AT1G02820	4.53585	3.86481	2.52975	1.44958	0	0	3.64347	0.483195	-2.9146	0.0154706
AT1G53670	1.173	1.2481	1.10392	0.207296	0.57512	0.66572	1.17501	0.482712	-1.2834	0.0302768
AT1G08845	1.65653	1.87899	1.93052	0.343159	0.782689	0.320761	1.82201	0.482203	-1.9178	0.00376062
AT1G54770	1.41709	1.79607	1.53661	0.177491	0.372538	0.894884	1.58326	0.481638	-1.7169	0.019557
AT5G16970	2.07317	1.94962	1.71085	0.231372	0.524982	0.688201	1.91122	0.481518	-1.9888	0.00137723
AT1G71480	1.31167	1.73798	1.121	0.242059	0.477149	0.724264	1.39022	0.481157	-1.5307	0.0189619
AT1G10960	1.73106	1.65175	1.59785	0.213927	0.65313	0.570132	1.66022	0.479063	-1.7931	0.00856776
AT1G76680	2.143	2.23391	1.86553	0.20589	0.514552	0.715944	2.08081	0.478796	-2.1197	0.00137852
AT1G23440	1.4169	1.44411	1.22455	0.12865	0.460696	0.844145	1.36185	0.477831	-1.511	0.0394667
AT3G61870	1.46814	1.38402	1.25297	0.281897	0.39421	0.754099	1.36838	0.476735	-1.5212	0.0133813
AT1G65080	1.29395	1.45832	1.65419	0.357793	0.752602	0.319286	1.46882	0.47656	-1.6239	0.00575144
AT4G30530	1.06355	1.00797	0.9531	0.214027	0.604048	0.602947	1.00821	0.473674	-1.0898	0.0472714
AT2G16860	1.99142	1.25135	1.15957	0.259616	0.729393	0.43034	1.46745	0.473116	-1.633	0.0438419
AT1G53890	1.15971	1.16689	1.23963	0.221296	0.632397	0.565381	1.18875	0.473024	-1.3295	0.0263851
AT1G34760	2.55349	1.80402	1.8021	0.137237	0.435475	0.84401	2.05321	0.472241	-2.1203	0.0089256
AT4G34460	1.30565	1.52604	1.19594	0.37264	0.438643	0.602496	1.34254	0.47126	-1.5104	0.00276061
AT5G17165	6.88644	4.20499	3.06718	0	0	1.41027	4.71954	0.470091	-3.3276	0.0483939
AT5G10460	0.927328	1.1931	1.16148	0.261736	0.365372	0.782689	1.09397	0.469932	-1.219	0.0397878
AT3G52190	1.08146	1.22972	0.843653	0.288917	0.436862	0.68004	1.05161	0.468606	-1.1662	0.0219584
AT1G19150	1.09855	1.32806	1.24756	0.183519	0.425972	0.795088	1.22472	0.468193	-1.3873	0.0378218
AT2G05518	3.46922	2.39937	2.72685	0.323736	1.0802	0	2.86515	0.46798	-2.6141	0.00598462
AT5G63220	1.05593	0.926484	0.903657	0.281227	0.577784	0.54489	0.962023	0.467967	-1.0397	0.0188108
AT5G08330	1.27136	1.02726	1.01654	0.217227	0.589409	0.595751	1.10506	0.467463	-1.2412	0.0177376
AT2G42080	1.07621	1.56172	1.38608	0.410638	0.561003	0.429175	1.34134	0.466938	-1.5224	0.0173157
AT3G50820	2.044	2.09566	1.82438	0.251001	0.395855	0.752987	1.98801	0.466614	-2.091	0.00250825
AT5G21920	2.90039	2.52123	2.30355	0.0404776	0.523457	0.834832	2.57505	0.466256	-2.4654	0.00248709
AT2G37760	1.02557	1.35469	1.13099	0.347355	0.439006	0.610155	1.17042	0.465505	-1.3302	0.00547747
AT1G70420	1.64769	1.73761	2.13631	0.242105	0.501548	0.652795	1.84054	0.465483	-1.9833	0.00241493
AT1G55675	1.14064	1.09117	1.21	0.162227	0.604821	0.624553	1.14727	0.463867	-1.3064	0.0396891
AT1G62740	1.38321	1.24528	1.11956	0.232542	0.824097	0.334498	1.24935	0.463713	-1.4299	0.0351499
AT1G50040	0.97858	0.984931	0.841752	0.221636	0.562504	0.603237	0.935088	0.462459	-1.0158	0.0454894
AT2G41410	1.22801	1.22568	1.114	0.234634	0.585559	0.566088	1.18923	0.462093	-1.3638	0.0160375
AT5G59820	1.93141	2.22091	2.84106	0.121005	0.763167	0.498323	2.33113	0.460831	-2.3387	0.00649469
AT3G09050	1.4827	1.81415	1.90072	0.0978957	0.403399	0.876821	1.73252	0.459372	-1.9151	0.0145259
AT2G03310	1.39362	1.42837	1.21018	0.354742	0.271559	0.750774	1.34406	0.459025	-1.55	0.0144917
AT4G14605	1.07426	1.13616	1.08616	0.349237	0.714607	0.309911	1.09886	0.457918	-1.2628	0.0356932
AT1G13340	1.19997	1.21831	1.28581	0.141658	0.516841	0.713327	1.2347	0.457275	-1.433	0.040675
AT2G01290	0.970757	1.05488	1.19434	0.327882	0.621749	0.419029	1.07332	0.45622	-1.2343	0.0059207
AT1G16320	0.946718	1.23198	1.03529	0.24364	0.681703	0.442008	1.07133	0.455783	-1.233	0.020429
AT4G04972	2.76697	1.73486	2.43079	1.36569	0	0	2.31087	0.45523	-2.3438	0.0340126
AT1G32370	1.7007	1.08478	1.2017	0.148405	0.348466	0.868568	1.32906	0.455147	-1.546	0.0385822
AT5G30510	1.22457	1.25254	1.03571	0.174626	0.543859	0.644817	1.17094	0.454434	-1.3655	0.0222735
AT2G42530	4.77625	6.37825	6.91277	1.36266	0	0	6.02242	0.454221	-3.7289	0.00308896
AT4G37930	1.34736	1.36261	1.1683	0.198539	0.574435	0.587518	1.29276	0.453498	-1.5113	0.0105759
AT1G15860	1.99916	1.52807	1.58585	0.214397	0.269507	0.876307	1.70436	0.453404	-1.9104	0.0111079
AT1G16770	3.86608	2.42917	2.62642	1.35772	0	0	2.97389	0.452572	-2.7161	0.0167939
AT5G14140	1.55389	1.60333	1.68487	0.714991	0.641923	0	1.61403	0.452305	-1.8353	0.0331289
AT2G40610	1.78201	2.9542	2.3671	0.199084	1.15769	0	2.36777	0.452259	-2.3883	0.0177588
AT1G78870	0.907573	0.946532	0.973214	0.247813	0.492661	0.614176	0.94244	0.45155	-1.0615	0.041302
AT5G50430	0.969536	1.28132	1.0566	0.215613	0.700744	0.43756	1.10248	0.451305	-1.2886	0.0233898
AT3G28920	1.36704	1.28251	1.03196	0.23224	0.529209	0.585554	1.22717	0.449001	-1.4505	0.00650961
AT3G53100	1.03264	1.08318	0.759351	0.298896	0.353967	0.693581	0.958388	0.448815	-1.0945	0.0347916
AT3G24050	0.897097	1.01561	0.842813	0.285084	0.540007	0.514013	0.918508	0.446368	-1.0411	0.0120733
AT5G63260	1.21042	1.01072	0.80902	0.184896	0.619854	0.532906	1.01005	0.445885	-1.1797	0.0337733
AT5G12020	4.3707	4.06819	3.67266	0	1.33755	0	4.03718	0.445849	-3.1787	0.00667285
AT3G07310	1.158	1.12779	0.889006	0.170167	0.477332	0.68821	1.05826	0.445236	-1.2491	0.0350802
AT4G38860	1.77702	2.24382	2.01518	0.204847	0.823753	0.304302	2.01201	0.444301	-2.179	0.00380483
AT3G25940	2.22749	2.38563	2.70588	0.149209	1.18266	0	2.43967	0.443958	-2.4582	0.0220076
AT4G18430	1.41685	1.55052	1.04998	0.241865	0.624306	0.465137	1.33911	0.443769	-1.5934	0.0105123
AT2G38230	1.54999	1.51858	1.25942	0.256066	0.409473	0.663575	1.44266	0.443038	-1.7032	0.0032821
ATCG00810	2.00642	2.37476	2.32181	0.993268	0	0.33456	2.23433	0.442609	-2.3357	0.015433
AT1G24530	1.57277	1.60858	1.40171	0.285933	0.358102	0.681247	1.52769	0.441761	-1.79	0.00408666
AT1G45163	1.45864	1.99018	1.41932	0.246422	0.567146	0.511515	1.62271	0.441695	-1.8773	0.010336
AT4G11280	1.75669	1.30163	0.956008	0.113773	0.509069	0.70116	1.33811	0.441334	-1.6002	0.0402246
AT1G78380	1.10785	1.14202	1.0437	0.229453	0.601662	0.492431	1.09786	0.441182	-1.3152	0.0214324
AT1G73220	3.49188	2.96004	4.95932	0	0	1.32	3.80375	0.440001	-3.1118	0.0128344
AT1G25560	1.22579	1.1492	1.02234	0.189617	0.526516	0.598893	1.13244	0.438342	-1.3693	0.0176435
AT1G71920	0.925294	1.03364	1.02966	0.252912	0.708622	0.353432	0.996198	0.438322	-1.1844	0.0486847
AT3G46080	3.35483	1.95914	2.374	0	0	1.3117	2.56266	0.437232	-2.5512	0.0243378
AT1G65486	1.27255	1.08178	1.23157	0.20435	0.790702	0.31416	1.1953	0.436404	-1.4536	0.0412874
AT3G19580	1.61352	1.46817	1.39837	0.340894	0.637106	0.329187	1.49335	0.435729	-1.7771	0.00187997
AT1G72680	1.1097	1.06173	1.00632	0.291708	0.328736	0.686182	1.05925	0.435542	-1.2822	0.0325678
AT3G15110	1.57555	1.91729	1.69425	0.2652	0.769338	0.272025	1.72903	0.435521	-1.9891	0.00525198
AT3G13910	0.860022	1.54802	1.58255	0.42701	0.196461	0.68208	1.3302	0.435183	-1.6119	0.0415494
AT3G46510	1.05865	1.22968	0.932691	0.18592	0.494992	0.624303	1.07367	0.435072	-1.3032	0.0198393
AT1G67195	1.73197	1.65498	2.00525	0.0486452	0.810976	0.44538	1.7974	0.435	-2.0468	0.0126467
AT1G69250	1.31308	1.22799	0.979736	0.385908	0.336516	0.58229	1.1736	0.434905	-1.4322	0.00518739
AT5G11000	1.22456	0.928397	1.12495	0.300098	0.622923	0.375617	1.09263	0.43288	-1.3358	0.00748398
AT5G57150	1.08008	1.31234	1.54904	0.179383	0.341068	0.777068	1.31382	0.432507	-1.603	0.0194967
AT2G46505	1.24415	1.12298	1.08052	0.268782	0.49024	0.536507	1.14922	0.431843	-1.4121	0.00374266
AT3G20790	1.03059	1.0602	0.794567	0.21821	0.422552	0.651918	0.961787	0.430893	-1.1584	0.0304552
AT2G41835	1.3471	1.26388	1.40049	0.245303	0.804543	0.242436	1.33715	0.43076	-1.6342	0.0351316
AT3G59870	2.33248	1.76146	1.79401	0.235533	0.319484	0.737092	1.96265	0.430703	-2.188	0.00350404
AT1G53060	1.12392	1.07932	0.809994	0.375668	0.562435	0.352882	1.00441	0.430328	-1.2228	0.0115021
AT5G01980	1.15035	1.46429	1.06263	0.468791	0.386924	0.431561	1.22575	0.429092	-1.5143	0.0195161
AT5G18070	1.00876	1.17594	1.11748	0.221815	0.676139	0.387618	1.10073	0.428524	-1.361	0.025629
AT5G15802	2.96109	1.72493	1.83042	0.283191	1.00159	0	2.17215	0.428259	-2.3426	0.0275558
AT5G47030	1.10669	1.0504	0.945345	0.227503	0.454084	0.602568	1.03415	0.428051	-1.2726	0.0183376
AT1G02920	1.15106	1.20763	1.08625	0.195787	0.506763	0.578642	1.14831	0.427064	-1.427	0.0186804
AT5G38520	1.10421	1.13545	0.852039	0.189552	0.567219	0.524324	1.03057	0.427032	-1.271	0.0180706
ATMG00590	2.33887	2.20445	2.51577	0.0188481	1.19561	0.0556865	2.35303	0.423381	-2.4745	0.0322405
AT5G47790	0.800656	1.15388	1.17104	0.539031	0.433281	0.297818	1.04186	0.423376	-1.2991	0.0185373
AT1G32500	0.93623	0.84817	0.990512	0.191757	0.600023	0.477047	0.92497	0.422942	-1.1289	0.0416771
AT2G47450	1.00073	1.18901	1.0378	0.217328	0.467238	0.581112	1.07585	0.421892	-1.3505	0.01203
AT3G23170	2.55322	2.59345	1.46773	0.18498	0.311895	0.763817	2.2048	0.420231	-2.3914	0.0243948
AT3G21710	1.67364	2.06807	2.43041	0.878241	0	0.382108	2.05737	0.420116	-2.2919	0.00861249
AT4G11600	0.942831	1.04312	0.962484	0.157171	0.629221	0.472487	0.982813	0.419626	-1.2278	0.0498671
AT5G39050	0.952514	1.04531	0.907518	0.340453	0.345508	0.570665	0.968448	0.418875	-1.2092	0.00735224
AT1G48320	1.80295	1.99106	1.98097	0.232203	0	1.02264	1.92499	0.418282	-2.2023	0.0354709
AT5G17460	1.57158	1.90301	1.44123	0.112917	0.895668	0.245751	1.6386	0.418112	-1.9705	0.0195433
AT2G29450	0.848226	1.15997	0.79252	0.189797	0.523898	0.534977	0.933574	0.416224	-1.1654	0.0324498
AT1G22640	1.01794	0.833087	0.92327	0.213336	0.436984	0.597881	0.924765	0.416067	-1.1523	0.0282824
AT2G36792	1.05235	1.58065	1.54546	0.478666	0	0.768946	1.39282	0.415871	-1.7438	0.0286057
AT5G02565	5.73936	7.01379	3.80793	1.24324	0	0	5.52036	0.414414	-3.7356	0.0186472
AT2G22250	1.19273	1.01234	1.13063	0.274734	0.64835	0.319926	1.1119	0.414337	-1.4242	0.0151266
AT1G03950	1.08567	0.964298	0.800723	0.123439	0.572217	0.54606	0.950232	0.413905	-1.199	0.0454612
AT5G57900	1.21005	1.30755	1.1066	0.188266	0.362083	0.690218	1.20807	0.413522	-1.5467	0.0211083
AT5G58260	1.43962	2.10681	1.75334	0.255368	0.469332	0.514594	1.76659	0.413098	-2.0964	0.0105363
AT2G29300	1.39306	1.32731	1.00688	0.239971	0.334043	0.6647	1.24242	0.412905	-1.5893	0.0092673
AT4G38090	1.00625	1.09588	0.839458	0.251135	0.371309	0.612742	0.98053	0.411729	-1.2519	0.0150979
AT1G10670	0.96537	0.958379	0.719437	0.233884	0.389713	0.611289	0.881062	0.411629	-1.0979	0.0297538
AT5G37710	0.75783	1.04164	0.742413	0.276518	0.381132	0.576741	0.847294	0.411464	-1.0421	0.0297425
AT1G77840	0.895402	0.971557	0.819717	0.2268	0.561368	0.446223	0.895558	0.411464	-1.122	0.0242278
AT1G21326	0.730112	1.03387	0.930542	0.176792	0.446764	0.609767	0.898174	0.411108	-1.1275	0.039913
AT5G55000	0.800051	1.0707	0.880761	0.274604	0.361255	0.596291	0.91717	0.410717	-1.159	0.0165353
AT1G78660	0.955034	0.963959	0.84494	0.260923	0.440711	0.528543	0.921311	0.410059	-1.1679	0.0110502
AT2G38760	1.86435	1.9347	1.71916	0.429685	0.800426	0	1.8394	0.410037	-2.1654	0.0192386
AT5G19140	0.785313	0.872025	0.801386	0.251193	0.441194	0.534722	0.819574	0.409036	-1.0026	0.0295284
AT2G29995	1.91468	1.93497	2.18	0.356502	0.215034	0.655328	2.00988	0.408955	-2.2971	0.00102627
AT5G49980	0.886308	1.08422	0.789074	0.368408	0.44669	0.410378	0.919866	0.408492	-1.1711	0.0218899
AT4G40060	0.958854	1.02904	1.01605	0.398636	0.443393	0.380977	1.00131	0.407669	-1.2964	3.69e-05
AT4G23810	1.12507	0.935637	0.838207	0.139365	0.601874	0.481408	0.966303	0.407549	-1.2455	0.0353863
AT2G36210	1.75075	2.43124	2.07832	0	0.953365	0.269142	2.08677	0.407502	-2.3564	0.0110325
AT1G54080	0.932433	1.10131	0.945928	0.199474	0.492418	0.530211	0.993225	0.407368	-1.2858	0.0155613
AT3G22270	0.827472	0.902903	0.796509	0.328094	0.333713	0.558327	0.842295	0.406711	-1.0503	0.0174081
AT3G44310	0.856486	0.918241	0.828755	0.2277	0.400053	0.591859	0.867827	0.406537	-1.094	0.0412828
AT5G08540	0.985467	1.03176	0.906928	0.196049	0.613592	0.407196	0.974719	0.405612	-1.2649	0.0331463
AT5G47610	1.31166	1.55837	1.4527	0	0.502141	0.713693	1.44091	0.405278	-1.83	0.0291048
AT2G25100	1.49001	1.34517	0.877859	0.597275	0.286022	0.32918	1.23768	0.404159	-1.6146	0.0276096
AT4G24240	1.14651	1.18627	1.06453	0.193725	0.626013	0.38873	1.13243	0.402823	-1.4912	0.0213382
AT5G16570	1.30194	1.02041	0.807249	0.0795554	0.571839	0.553411	1.0432	0.401602	-1.3772	0.0416071
AT5G41920	1.2635	1.03039	1.13869	0.507685	0.302626	0.393909	1.14419	0.401407	-1.5112	0.0012451
AT2G20960	0.760084	1.02042	0.814501	0.238725	0.551374	0.413845	0.865	0.401315	-1.108	0.0188219
AT5G43750	1.73015	1.76756	1.64554	0.273206	0.328823	0.600904	1.71442	0.400978	-2.0961	0.00271079
ATMG01320	5.7147	4.3349	5.2971	1.20095	0	0	5.11557	0.400316	-3.6757	0.00118288
AT3G47860	1.33752	1.47998	1.38594	0.290232	0.366141	0.542431	1.40115	0.399601	-1.81	0.0010768
AT1G51620	0.973015	1.10654	1.22387	0.162488	0.616686	0.41596	1.10114	0.398378	-1.4668	0.0169326
AT2G42975	2.28467	2.17907	3.16995	0.585078	0	0.609523	2.54456	0.398201	-2.6759	0.00736852
AT1G79390	1.58625	1.78412	1.46382	0.367509	0.00890345	0.81788	1.61139	0.398097	-2.0171	0.0231033
AT3G55050	0.960788	1.02555	0.827893	0.224499	0.36633	0.603302	0.938077	0.398044	-1.2368	0.0223367
AT2G46080	0.93814	1.12069	0.94899	0.183817	0.612243	0.397907	1.00261	0.397989	-1.333	0.0237207
AT5G41910	1.50518	1.96551	1.64234	0.425254	0.768385	0	1.70434	0.39788	-2.0988	0.0119603
AT5G44420	2.30227	1.52901	1.85869	0	0	1.19142	1.89666	0.397141	-2.2557	0.0428588
AT2G20630	1.09344	1.1501	0.853818	0.124103	0.373819	0.693271	1.03245	0.397064	-1.3786	0.0408182
AT3G10640	1.37483	1.08404	1.19608	0.236678	0.375638	0.576867	1.21832	0.396394	-1.6199	0.00346754
AT5G55990	1.15504	1.04785	1.06998	0.324966	0.607078	0.250001	1.09096	0.394015	-1.4693	0.0168795
AT1G53850	1.19664	1.29033	1.26717	0.251624	0.55612	0.373798	1.25138	0.393847	-1.6678	0.00623212
AT5G10330	0.930206	1.04335	1.05511	0.279075	0.527165	0.37306	1.00955	0.3931	-1.3608	0.00438562
AT4G30550	0.866513	0.938226	0.863828	0.314667	0.589628	0.27496	0.889522	0.393085	-1.1782	0.0314178
AT1G80550	1.03707	1.0928	1.08256	0.218268	0.428837	0.530781	1.07081	0.392629	-1.4475	0.015391
AT4G16400	3.3916	2.85928	4.51853	0.850268	0	0.326526	3.5898	0.392265	-3.194	0.0104015
AT5G44580	1.23841	1.17055	1.29735	0.186745	0.535097	0.450818	1.23543	0.390887	-1.6602	0.00889146
AT4G38060	0.724173	0.783241	0.836243	0.349801	0.413386	0.407475	0.781219	0.390221	-1.0014	0.00119637
AT2G43290	0.92901	0.755622	0.724938	0.210171	0.459743	0.500654	0.80319	0.390189	-1.0416	0.0247615
AT1G70660	1.06874	1.15978	1.05224	0.419471	0.508074	0.242528	1.09359	0.390024	-1.4874	0.00532444
AT5G16650	1.2128	1.31799	1.47234	0.243929	0.293715	0.629471	1.33438	0.389038	-1.7782	0.00492669
AT5G17310	1.28102	1.11188	1.10227	0.190992	0.28902	0.68694	1.16506	0.388984	-1.5826	0.024454
AT2G45360	2.87354	2.74126	2.3711	0	0	1.16516	2.66197	0.388388	-2.7769	0.0175836
AT1G51110	0.823451	0.963196	0.860797	0.204604	0.471141	0.487938	0.882481	0.387894	-1.1859	0.0191109
AT4G37925	1.71087	1.7741	1.96206	0.4229	0.68493	0.0550618	1.81568	0.38763	-2.2278	0.00805469
AT3G22520	0.975726	1.12075	0.786897	0.206607	0.398517	0.552649	0.961125	0.385924	-1.3164	0.0144836
AT5G15750	0.99148	1.24711	1.55816	0.338698	0.23936	0.579566	1.26558	0.385875	-1.7136	0.015634
AT5G28050	1.15065	1.1107	1.04012	0.18031	0.418883	0.556211	1.10049	0.385135	-1.5147	0.0164915
AT5G48655	1.2641	1.43218	1.49027	0.326808	0.530568	0.298021	1.39552	0.385132	-1.8574	0.000551214
AT1G74100	0.762951	0.816633	0.827482	0.189914	0.457474	0.506316	0.802355	0.384568	-1.061	0.0462971
AT5G02770	0.873454	0.919518	0.765129	0.214212	0.37675	0.56204	0.8527	0.384334	-1.1497	0.0275802
AT1G35580	0.945922	0.995831	0.82623	0.12398	0.547933	0.480582	0.922661	0.384165	-1.2641	0.0410748
AT5G11410	2.09635	1.93794	1.46613	0.188245	0.963281	0	1.83347	0.383842	-2.256	0.0199142
AT2G27385	0.977223	1.10396	0.981949	0.172576	0.495831	0.482418	1.02104	0.383608	-1.4123	0.0161299
AT2G42890	0.852741	0.885674	0.693733	0.255401	0.37401	0.519537	0.810716	0.382983	-1.0819	0.0131155
AT5G61670	1.24738	1.20236	1.10008	0.239134	0.424795	0.482597	1.18327	0.382175	-1.6305	0.00183078
AT4G32915	1.90426	1.71628	1.6573	0.551806	0.587385	0.00578973	1.75928	0.38166	-2.2046	0.00995064
AT3G12320	1.19247	1.66629	1.44133	0.291582	0.558973	0.293776	1.43336	0.381443	-1.9099	0.00496851
AT3G03120	1.1749	0.820487	0.932861	0.31783	0.453784	0.370185	0.976084	0.380599	-1.3587	0.0190987
AT1G12350	1.13723	1.11882	1.19598	0.238991	0.553768	0.347238	1.15068	0.379999	-1.5984	0.0104081
AT3G16570	0.900935	0.96443	0.845229	0.19705	0.4149	0.526448	0.903531	0.379466	-1.2516	0.0223737
AT3G09740	1.05652	1.0785	0.958796	0.159583	0.489586	0.488452	1.03127	0.379207	-1.4434	0.0187984
AT4G34640	0.898996	0.965904	0.784751	0.249415	0.405331	0.480261	0.883217	0.378335	-1.2231	0.00507204
AT4G01940	0.930851	1.05133	0.846382	0.169684	0.640262	0.323355	0.942855	0.377767	-1.3195	0.0393418
AT4G09460	0.768467	0.776935	0.91814	0.313637	0.533575	0.284294	0.821181	0.377168	-1.1225	0.0134659
AT1G79590	1.18711	1.52335	1.36556	0.193755	0.383864	0.553874	1.35867	0.377165	-1.8489	0.00235715
ATMG00990	2.61949	1.41954	2.58681	1.13054	0	0	2.20861	0.376847	-2.5511	0.0284792
AT3G62950	0.966486	1.34437	1.26041	0.164963	0.391181	0.571733	1.19042	0.375959	-1.6628	0.00772391
AT2G16710	1.77049	1.47655	1.48905	0.14849	0.267354	0.709708	1.5787	0.375184	-2.0731	0.00751819
AT5G57040	1.20455	1.19604	1.29589	0.23743	0.434267	0.451248	1.23216	0.374315	-1.7189	0.00192344
AT2G01110	1.17641	1.09118	0.954428	0.293296	0.495659	0.332	1.07401	0.373652	-1.5232	0.00145564
AT2G29340	1.57865	1.56425	1.39377	0.109123	0.504238	0.506389	1.51223	0.37325	-2.0185	0.00561546
AT5G13810	0.852065	0.865839	0.732476	0.172362	0.504121	0.439403	0.816793	0.371962	-1.1348	0.0336784
AT1G36730	0.795226	0.774158	0.71432	0.198607	0.501367	0.415465	0.761235	0.371813	-1.0338	0.0416975
AT3G26070	1.0463	0.99706	0.936197	0.277311	0.393532	0.443052	0.993186	0.371298	-1.4195	0.000962832
AT1G25280	0.734702	0.956956	0.816415	0.144858	0.464755	0.504049	0.836024	0.371221	-1.1713	0.0347474
AT3G14420	0.873403	0.926639	0.806597	0.202854	0.442751	0.466705	0.86888	0.37077	-1.2286	0.0163395
AT2G23672	1.3036	1.23337	1.10103	0.287819	0.511102	0.31319	1.21267	0.370703	-1.7098	0.000913654
AT4G01120	0.880788	1.02875	0.870041	0.184001	0.459759	0.467113	0.926527	0.370291	-1.3232	0.0124371
AT5G22300	1.61316	1.74579	1.69661	0.163576	0.42514	0.521654	1.68518	0.370123	-2.1868	0.00303268
AT2G24570	1.08892	0.998781	0.839558	0.22243	0.443529	0.442074	0.975752	0.369344	-1.4015	0.00423481
AT5G09660	1.05817	1.17903	1.02676	0.176089	0.414782	0.515553	1.08798	0.368808	-1.5607	0.00901504
AT5G63780	1.81851	2.28022	1.80611	0.0731339	0.641535	0.390001	1.96828	0.368223	-2.4183	0.00214651
AT1G24100	0.703765	0.877221	0.686515	0.196787	0.446672	0.460762	0.755833	0.368073	-1.0381	0.0252222
AT4G23470	0.833619	0.859407	0.781823	0.200146	0.511285	0.392515	0.82495	0.367982	-1.1647	0.0308907
AT5G53570	0.760092	0.805381	0.648552	0.193052	0.422724	0.486602	0.738008	0.367459	-1.0061	0.0343223
AT5G51960	0.840957	0.722485	0.745675	0.432817	0.371031	0.296971	0.769706	0.366939	-1.0688	0.0017026
AT3G06780	1.16378	1.32656	1.21559	0.156528	0.557	0.3811	1.23531	0.364876	-1.7594	0.00888961
AT1G71500	1.23397	1.2741	1.23721	0.204864	0.393523	0.493829	1.24843	0.364072	-1.7778	0.0079254
AT2G03390	0.871222	1.0544	0.992512	0.254344	0.579456	0.25694	0.972712	0.36358	-1.4197	0.0157701
AT4G37630	1.31837	0.975406	0.93294	0.392767	0.153548	0.543494	1.07557	0.36327	-1.566	0.0130546
AT3G55800	1.13358	1.15725	1.08437	0.177427	0.488413	0.42379	1.12507	0.36321	-1.6311	0.0119141
AT2G41380	1.14736	1.23023	1.04096	0.216412	0.357219	0.515786	1.13952	0.363139	-1.6498	0.00309116
AT3G11270	1.14412	1.35892	1.05016	0.516558	0.397789	0.17498	1.1844	0.363109	-1.7057	0.00384687
AT3G57450	0.956758	0.698554	0.734537	0.196022	0.402511	0.489872	0.796616	0.362802	-1.1347	0.0219464
AT1G44920	1.03418	1.15721	1.121	0.113484	0.656816	0.317339	1.10413	0.362546	-1.6067	0.0370216
AT1G09070	0.742459	0.793337	0.697586	0.221887	0.501842	0.362132	0.744461	0.361954	-1.0404	0.0311627
AT1G72750	1.06725	1.19778	1.04234	0.205696	0.305388	0.573538	1.10246	0.361541	-1.6085	0.0110486
AT5G02820	1.19154	1.17077	1.27763	0.454775	0.293835	0.335391	1.21332	0.361333	-1.7476	0.000282204
AT5G42030	0.956286	1.17958	0.959538	0.182814	0.558476	0.341885	1.0318	0.361058	-1.5149	0.00978021
AT4G17490	0.857761	1.17937	0.852873	0.191701	0.274832	0.614148	0.963335	0.360227	-1.4191	0.0243806
AT3G61210	0.875418	0.831965	0.720334	0.324527	0.23466	0.520448	0.809239	0.359878	-1.1691	0.0172143
AT1G14410	1.02216	1.38495	0.919307	0.502658	0.192883	0.383001	1.10881	0.359514	-1.6249	0.0159292
AT2G43720	1.76938	2.18996	1.79256	0	0	1.07816	1.9173	0.359386	-2.4155	0.0361694
AT4G26850	1.16382	1.39153	1.16821	0.203984	0.274581	0.598515	1.24119	0.359026	-1.7896	0.00621889
AT4G28730	1.83913	2.20162	1.49587	0.224989	0	0.851141	1.84554	0.35871	-2.3632	0.0115401
AT2G45990	0.906448	1.16875	1.00061	0.132982	0.476994	0.465794	1.02527	0.35859	-1.5156	0.0111622
AT3G04670	1.27245	1.24018	1.29302	0.191133	0.304509	0.579613	1.26855	0.358418	-1.8235	0.014425
AT2G15270	1.95516	2.02018	1.51499	0.388546	0	0.686281	1.83011	0.358276	-2.3528	0.00512237
AT1G33790	0.681401	0.805761	0.767295	0.196016	0.32812	0.549715	0.751485	0.35795	-1.07	0.0494699
AT5G01920	1.30266	1.14796	1.21049	0.171008	0.438397	0.462245	1.22037	0.357217	-1.7724	0.00422001
AT5G27690	1.16347	1.28842	0.967292	0.278509	0.164354	0.628414	1.13972	0.357092	-1.6743	0.0132217
AT1G12270	0.7411	0.872256	0.74977	0.240253	0.47912	0.350224	0.787709	0.356532	-1.1436	0.00996393
AT4G37880	0.642597	0.926634	0.757696	0.274343	0.394672	0.399887	0.775642	0.3563	-1.1223	0.020871
AT5G15130	0.719427	1.12491	0.75696	0.143671	0.470838	0.450934	0.867098	0.355148	-1.2878	0.0395193
AT3G56460	0.740232	0.82001	0.708402	0.160117	0.397759	0.507354	0.756215	0.355077	-1.0907	0.0483708
AT3G62420	0.928639	0.86824	0.797787	0.256635	0.463062	0.344106	0.864889	0.354601	-1.2863	0.00365491
AT5G63980	1.22513	1.28066	1.40718	0.270726	0.358702	0.433038	1.30432	0.354155	-1.8808	0.000206845
AT3G59470	1.02513	0.914054	0.77394	0.331077	0.155573	0.575546	0.904374	0.354065	-1.3529	0.0260218
AT5G62150	1.61755	1.1965	1.18291	0.0878311	0.123798	0.848111	1.33232	0.353247	-1.9152	0.0378152
AT2G33110	1.58124	1.98553	1.3007	0.149976	0.746519	0.161491	1.62249	0.352662	-2.2018	0.0105153
AT1G69935	1.36171	1.2975	1.14094	0.191923	0.392618	0.468859	1.26672	0.351134	-1.851	0.00121005
AT5G09330	0.819623	0.838859	0.812988	0.162064	0.532112	0.358495	0.823823	0.35089	-1.2313	0.0468057
AT1G54520	1.17924	1.18345	1.08521	0.166119	0.551722	0.334753	1.1493	0.350865	-1.7118	0.0135569
AT5G07900	1.05593	1.06494	0.774243	0.204667	0.503818	0.342163	0.965038	0.350216	-1.4623	0.00902305
AT5G59800	1.17331	1.16441	0.976475	0.223453	0.370256	0.455667	1.10473	0.349792	-1.6591	0.00128759
AT2G35910	0.801121	0.867841	0.756463	0.211546	0.34712	0.490675	0.808475	0.34978	-1.2088	0.0183202
AT4G04223	2.39695	1.90671	2.58432	0.131887	0.592321	0.324983	2.29599	0.34973	-2.7148	0.00232703
AT1G69230	5.51617	3.60112	3.87353	1.04901	0	0	4.33027	0.349669	-3.6304	0.00857389
AT3G16760	1.04034	1.21421	1.00021	0.135593	0.465551	0.446921	1.08492	0.349355	-1.6348	0.00743512
AT5G19190	0.774242	0.779208	0.701163	0.172464	0.509106	0.366458	0.751538	0.349343	-1.1052	0.0465174
AT3G16360	3.61277	6.59044	7.2032	1.04277	0	0	5.80214	0.34759	-4.0611	0.0298224
AT3G15260	1.00139	0.912171	0.964064	0.219761	0.22014	0.602699	0.959208	0.347533	-1.4647	0.0363603
AT1G22430	1.1222	0.995876	0.801365	0.234099	0.441467	0.36605	0.973145	0.347205	-1.4869	0.00766368
AT1G02270	0.921813	0.84676	0.778228	0.244548	0.235728	0.558787	0.848933	0.346355	-1.2934	0.029118
AT1G01210	0.743812	0.923776	0.627422	0.337847	0.301907	0.399053	0.765004	0.346269	-1.1436	0.0299738
AT5G23750	2.30785	1.98599	1.96379	0.445068	0	0.592812	2.08588	0.34596	-2.592	0.0024049
AT5G48790	1.12562	1.1722	1.01366	0.119354	0.412879	0.504854	1.10383	0.345696	-1.6749	0.0129969
AT2G38210	1.0603	1.03415	0.810953	0.128321	0.305683	0.602903	0.968467	0.345636	-1.4865	0.0268011
AT3G46900	0.830909	0.618236	0.635327	0.285682	0.374487	0.376345	0.694824	0.345505	-1.0079	0.0223438
AT4G27600	0.816102	0.874412	0.709826	0.141885	0.459092	0.435148	0.800113	0.345375	-1.212	0.0301802
AT3G29185	0.990551	0.931929	1.0068	0.219626	0.331203	0.484792	0.976428	0.345207	-1.5001	0.00973062
AT1G10830	1.18049	1.1613	1.46528	0.181704	0.53124	0.322276	1.26902	0.345073	-1.8787	0.00283862
AT2G38540	0.855233	0.806593	0.68243	0.203119	0.435803	0.392455	0.781419	0.343793	-1.1846	0.00977319
AT2G39730	0.738981	0.758286	0.645115	0.154461	0.413168	0.463701	0.714127	0.343777	-1.0547	0.0475659
AT1G06070	0.992449	0.997018	0.704615	0.380103	0.176501	0.474568	0.898027	0.343724	-1.3855	0.0135151
AT5G18680	0.753731	0.818654	0.692172	0.193616	0.349323	0.488067	0.754852	0.343669	-1.1352	0.0261128
AT5G58800	0.914043	0.770931	0.732771	0.11755	0.364424	0.548686	0.805915	0.343554	-1.2301	0.0487988
AT4G20960	0.720791	0.703339	0.666288	0.19711	0.424267	0.409151	0.696806	0.343509	-1.0204	0.0353419
AT4G09010	0.977431	1.10186	0.898508	0.185233	0.284576	0.558862	0.992599	0.34289	-1.5335	0.0138143
AT5G24000	1.7818	1.87178	1.6362	0.703968	0	0.322719	1.76326	0.342229	-2.3652	0.0128178
AT1G28140	1.054	1.14727	1.03634	0.132827	0.441589	0.451874	1.0792	0.342097	-1.6575	0.0128252
AT3G16350	1.16435	0.804403	0.811514	0.197758	0.326677	0.501434	0.926756	0.341956	-1.4384	0.0195943
AT1G32220	0.859633	0.841062	0.830894	0.134437	0.403246	0.48702	0.843863	0.341568	-1.3048	0.0412657
AT5G02480	0.72582	0.804053	0.661956	0.15213	0.383642	0.486945	0.73061	0.340906	-1.0997	0.0433711
AT4G31860	0.957401	0.766983	0.950152	0.216101	0.376528	0.4295	0.891512	0.34071	-1.3877	0.00353617
AT3G02240	1.09576	0.941742	0.73175	0.348309	0.313728	0.359933	0.923084	0.340657	-1.4381	0.0294857
AT2G29350	1.76279	1.61663	1.86721	0.89468	0.126619	0	1.74888	0.340433	-2.361	0.0305686
AT5G36160	1.0207	1.07443	0.82905	0.282494	0.156435	0.581545	0.974726	0.340158	-1.5188	0.0192743
AT2G36800	1.27179	1.38467	1.05522	0.0937588	0.488776	0.435898	1.23723	0.339478	-1.8657	0.00550573
AT3G49790	0.888368	0.945512	0.659486	0.132573	0.452553	0.431568	0.831122	0.338898	-1.2942	0.0230775
AT3G05350	0.78498	0.897985	0.790893	0.120034	0.444145	0.452141	0.824619	0.338773	-1.2834	0.0362433
AT1G32060	0.935446	0.9979	0.820665	0.189245	0.404377	0.422554	0.918004	0.338725	-1.4384	0.0046206
AT3G24730	0.814436	1.1028	0.760946	0.294851	0.331561	0.388778	0.892727	0.338397	-1.3995	0.0284486
AT1G68238	1.76817	0.846473	1.32936	0.563424	0.450378	0	1.31467	0.337934	-1.9599	0.0453825
AT3G07800	1.31674	1.30816	1.20472	0.305469	0.423409	0.283437	1.27654	0.337438	-1.9195	9.65e-05
AT2G28605	2.41906	2.16289	2.47284	0.0998848	0.912264	0	2.3516	0.337383	-2.8012	0.0130572
AT3G10113	3.38556	3.33738	2.87385	0.246583	0	0.762371	3.19893	0.336318	-3.2497	0.000787756
AT3G21580	1.3153	1.67319	1.04989	0.118107	0	0.890772	1.34612	0.336293	-2.001	0.0472221
AT1G80380	0.849199	0.818415	0.748803	0.142004	0.371417	0.495341	0.805472	0.336254	-1.2603	0.0369176
AT3G10160	0.746759	0.705703	0.69633	0.272679	0.382602	0.352923	0.716264	0.336068	-1.0917	0.00232678
AT5G23220	2.26184	1.11118	1.85803	0.471993	0.502949	0.0325317	1.74369	0.335825	-2.3764	0.0363241
AT3G10480	1.26655	0.875348	0.769866	0.235082	0.461247	0.310371	0.970586	0.335567	-1.5323	0.0361939
AT3G04520	0.795016	1.02474	0.948032	0.134937	0.561629	0.309037	0.922597	0.335201	-1.4607	0.0237539
AT5G38420	0.782135	0.780576	0.679256	0.143214	0.430116	0.428768	0.747322	0.334032	-1.1617	0.037298
AT4G18830	2.19818	1.17813	1.52693	0	1.00191	0	1.63441	0.333969	-2.291	0.0447659
AT1G68490	0.752204	0.68672	0.669465	0.204826	0.345572	0.450089	0.702796	0.333496	-1.0754	0.0246984
AT1G10682	0.740043	0.836897	0.831181	0.163774	0.314176	0.521471	0.802707	0.33314	-1.2687	0.0362656
AT1G76080	1.25651	1.25478	1.0918	0.129621	0.422969	0.446654	1.20103	0.333082	-1.8503	0.00457554
AT5G46800	1.03803	1.02916	0.924265	0.144271	0.299358	0.55443	0.997151	0.332686	-1.5836	0.0230395
AT1G80630	0.695678	0.798621	0.63375	0.141719	0.392074	0.464097	0.70935	0.33263	-1.0926	0.0424864
AT3G13670	0.774807	0.866684	0.67947	0.19475	0.446103	0.352089	0.773654	0.330981	-1.2249	0.0102141
AT4G15800	0.912003	0.941074	0.923255	0.139312	0.362597	0.490377	0.925444	0.330762	-1.4844	0.0277994
ATMG01190	0.940716	1.23423	1.621	0.688096	0.089588	0.212877	1.26532	0.330187	-1.9381	0.0255307
AT5G65690	1.11946	1.20204	0.939754	0.118346	0.496514	0.374158	1.08708	0.329673	-1.7214	0.00704568
AT1G70760	1.26119	1.49194	1.47012	0.188255	0.425224	0.375318	1.40775	0.329599	-2.0946	0.000471931
AT5G17290	1.18702	1.238	1.12414	0.071878	0.699926	0.215641	1.18305	0.329148	-1.8457	0.0425576
AT4G09040	0.782181	0.729618	0.684505	0.148975	0.473289	0.362991	0.732101	0.328418	-1.1565	0.0420627
AT3G20830	1.10462	0.680783	0.754152	0.115576	0.52193	0.345305	0.846517	0.327603	-1.3696	0.0425482
AT4G34120	0.701423	0.747739	0.63672	0.159174	0.389205	0.432532	0.695294	0.32697	-1.0885	0.0360438
AT2G14750	0.693176	0.686207	0.65431	0.189333	0.31362	0.475434	0.677898	0.326129	-1.0556	0.0486047
AT5G57660	0.776272	0.708968	0.650053	0.170392	0.375464	0.431967	0.711764	0.325941	-1.1268	0.0247839
AT3G21870	0.931399	1.06613	1.06091	0.114408	0.37668	0.486593	1.01948	0.325894	-1.6454	0.0144351
AT1G73110	0.789523	0.804527	0.734016	0.222235	0.257004	0.497576	0.776022	0.325605	-1.253	0.0290573
AT5G55910	1.03621	1.09761	0.938455	0.139823	0.51944	0.317517	1.02409	0.325594	-1.6532	0.013268
AT4G02075	2.10981	2.13189	2.27296	0.397727	0.57853	0	2.17155	0.325419	-2.7384	0.00513144
AT2G26210	1.49376	1.55564	1.22171	0.352466	0.28576	0.337725	1.4237	0.325317	-2.1297	0.00687319
AT5G47630	1.80846	2.08235	2.21131	0.164296	0	0.811554	2.03404	0.325283	-2.6446	0.00949989
AT5G20900	0.693088	0.746668	0.638997	0.148284	0.466697	0.359888	0.692918	0.324956	-1.0924	0.0474589
AT5G26667	0.705811	0.804923	0.651203	0.229789	0.272158	0.472894	0.720646	0.324947	-1.1491	0.016681
AT4G04640	0.762061	0.805051	0.672367	0.195079	0.345958	0.431422	0.746493	0.324153	-1.2035	0.0113409
AT2G01670	1.43195	1.36854	1.38698	0.209075	0.312249	0.451133	1.39582	0.324152	-2.1064	0.00256666
AT4G24570	1.87265	1.09317	1.14078	0.152856	0.170649	0.647202	1.36886	0.323569	-2.0808	0.032569
AT5G48300	1.02117	1.11113	0.937719	0.166964	0.341543	0.462161	1.02334	0.323556	-1.6612	0.00461385
AT1G04530	0.67676	0.914999	0.750658	0.172725	0.250689	0.546864	0.780806	0.323426	-1.2715	0.0357633
AT3G10970	0.923646	0.872943	0.924716	0.169154	0.396707	0.403309	0.907102	0.323057	-1.4895	0.0136105
AT1G22790	0.848393	0.895041	0.552561	0.188048	0.261389	0.518754	0.765332	0.32273	-1.2458	0.0395935
AT4G00670	2.22231	1.88139	1.30907	0	0	0.966314	1.80426	0.322105	-2.4858	0.0252982
AT1G48960	1.13737	1.0568	1.09294	0.466194	0	0.500084	1.09571	0.322093	-1.7663	0.0384445
AT4G16690	1.18413	1.00447	1.30639	0.250829	0.22716	0.488028	1.165	0.322006	-1.8552	0.00224874
AT1G17780	1.25462	1.42576	1.06122	0.222034	0	0.743774	1.2472	0.321936	-1.9538	0.0349059
AT5G23060	1.08743	1.06263	0.895252	0.167897	0.454834	0.342525	1.01511	0.321752	-1.6576	0.00352973
AT3G03020	0.88498	0.852956	0.7982	0.215376	0.40541	0.344073	0.845379	0.32162	-1.3942	0.00447281
AT3G61190	1.34956	1.46254	1.25214	0.150944	0.718768	0.0928519	1.35475	0.320855	-2.078	0.026991
AT1G51360	1.22583	1.16965	1.11905	0.220373	0.233393	0.508593	1.17151	0.320786	-1.8687	0.00711943
AT5G35630	0.677421	0.671412	0.579076	0.170604	0.407675	0.383212	0.642637	0.320497	-1.0037	0.0353676
AT3G13480	0.785355	0.982799	0.672284	0.172769	0.386942	0.401518	0.81348	0.32041	-1.3442	0.0147464
AT4G15830	0.966691	0.664727	1.11126	0.502072	0	0.458881	0.914227	0.320318	-1.513	0.0480254
AT3G20770	0.729321	0.812998	0.730247	0.177652	0.438584	0.342283	0.757522	0.319506	-1.2454	0.0191797
AT1G69770	1.02459	1.03794	0.851584	0.380479	0	0.576776	0.971371	0.319085	-1.6061	0.0484733
AT4G13040	0.705108	0.941866	0.653518	0.230771	0.314533	0.410099	0.76683	0.318468	-1.2678	0.0192178
AT2G39770	0.837524	0.885399	0.821956	0.126002	0.277247	0.551947	0.848293	0.318399	-1.4137	0.0482271
AT5G11330	0.614377	0.700314	0.607466	0.203133	0.328068	0.422952	0.640719	0.318051	-1.0104	0.0218815
AT1G10410	1.0314	0.945342	1.04944	0.161203	0.342653	0.450082	1.00873	0.31798	-1.6655	0.0078052
AT5G19480	0.99475	1.10956	0.827561	0.45946	0	0.493834	0.97729	0.317764	-1.6208	0.034872
AT4G14905	0.861548	0.692081	0.673402	0.317415	0.27228	0.362799	0.742344	0.317498	-1.2253	0.00972516
AT3G29075	0.745655	0.916303	0.662542	0.245627	0.233107	0.473071	0.774833	0.317268	-1.2882	0.0133448
AT5G18420	0.758027	0.913892	0.733956	0.157129	0.333853	0.45985	0.801958	0.316944	-1.3393	0.0140674
AT1G01720	0.842844	0.77271	0.696483	0.193602	0.277209	0.479667	0.770679	0.316826	-1.2824	0.0182669
AT5G65480	1.48757	1.53011	1.24742	0.219868	0.321133	0.408507	1.4217	0.316503	-2.1673	0.00107661
AT4G02550	0.981038	1.20108	0.895575	0.0796643	0.361496	0.507598	1.0259	0.316253	-1.6977	0.012668
AT2G03750	0.797522	1.11477	0.959701	0.140064	0.357858	0.449537	0.95733	0.31582	-1.5999	0.00777406
AT3G50500	0.794513	0.904885	0.793424	0.140128	0.36503	0.441459	0.830941	0.315539	-1.3969	0.0180183
AT4G39780	0.954391	0.815495	0.820253	0.227125	0.362537	0.356894	0.86338	0.315518	-1.4523	0.000994311
AT5G13490	0.912608	0.953035	0.940044	0.137073	0.449472	0.359381	0.935229	0.315309	-1.5686	0.020284
AT2G34860	0.608516	0.749619	0.614334	0.193333	0.285638	0.466879	0.65749	0.315283	-1.0603	0.0310434
AT4G13180	0.705129	0.763176	1.02608	0.0603826	0.357105	0.527208	0.831463	0.314899	-1.4008	0.0422829
AT3G20230	0.996943	1.09131	0.941935	0.213026	0.267498	0.462888	1.01006	0.31447	-1.6834	0.00330616
AT5G16010	1.2079	1.29948	1.09572	0.146374	0.468088	0.32882	1.20103	0.314427	-1.9335	0.00256388
AT1G28680	1.00522	0.937136	1.05316	0.202637	0.292135	0.448431	0.998504	0.314401	-1.6672	0.00404253
AT5G01830	0.813301	0.685675	0.753213	0.151502	0.42097	0.370591	0.75073	0.314354	-1.2559	0.020492
AT1G49400	1.23537	1.48927	1.31728	0.41082	0	0.531624	1.34731	0.314148	-2.1006	0.0118795
AT3G06570	1.19994	1.04994	0.949048	0.240859	0.547797	0.153094	1.06631	0.313917	-1.7642	0.00981845
AT5G65780	0.821629	0.796177	0.709788	0.189619	0.405939	0.345957	0.775865	0.313838	-1.3058	0.00772968
AT2G19390	0.702065	0.660824	0.597827	0.159869	0.451487	0.3298	0.653572	0.313719	-1.0589	0.0439943
AT5G52660	0.999649	1.12318	0.811545	0.531589	0	0.409167	0.978126	0.313585	-1.6412	0.0338144
AT2G25200	0.845258	1.16686	0.985293	0.0685779	0.680755	0.191349	0.999138	0.313561	-1.6719	0.0478567
AT1G57680	1.12231	1.11583	1.16583	0.132345	0.312464	0.495722	1.13466	0.31351	-1.8557	0.0143526
AT1G01350	1.12675	1.04255	1.14804	0.283242	0.657244	0	1.10578	0.313495	-1.8185	0.0495939
AT1G49510	0.738058	0.930701	0.777354	0.226681	0.30151	0.41143	0.815371	0.313207	-1.3803	0.00331518
AT5G67300	0.838296	0.879225	0.718394	0.148832	0.279532	0.510417	0.811971	0.312927	-1.3756	0.0266775
AT5G19540	0.92766	0.939127	0.829139	0.0710553	0.544135	0.323271	0.898642	0.31282	-1.5224	0.043088
AT5G05180	0.749718	1.10227	1.17489	0.282847	0	0.655149	1.00896	0.312665	-1.6902	0.0456358
AT3G49870	0.688479	0.799161	0.643889	0.163422	0.332756	0.441618	0.71051	0.312599	-1.1845	0.0209915
AT2G47580	0.726751	0.819349	0.620346	0.180551	0.371102	0.38518	0.722149	0.312277	-1.2095	0.00985806
AT3G19860	0.822876	0.897502	0.799349	0.120317	0.283285	0.533039	0.839909	0.312214	-1.4277	0.041303
AT5G27290	0.981686	1.04122	1.36776	0.161109	0.303079	0.470951	1.13022	0.311713	-1.8583	0.00680611
AT1G01830	0.848361	0.545116	0.60725	0.278801	0.226828	0.429339	0.666909	0.311656	-1.0975	0.0401067
AT1G14600	1.59651	1.77752	2.8069	0.933596	0	0	2.06031	0.311199	-2.727	0.0246137
AT3G09085	1.68219	1.25877	1.30002	0.329762	0	0.603366	1.41366	0.311042	-2.1843	0.00877811
AT5G47420	0.682329	0.891838	0.772573	0.193405	0.460458	0.277335	0.782247	0.310399	-1.3335	0.0105279
AT4G37040	0.789228	0.76669	0.703349	0.139765	0.358	0.432496	0.753089	0.310087	-1.2801	0.0291108
AT1G07570	1.37275	1.23129	0.969113	0.187656	0.371312	0.3706	1.19105	0.309856	-1.9426	0.00703963
AT2G36880	0.863888	0.970598	0.776915	0.123845	0.418919	0.386458	0.870467	0.30974	-1.4907	0.0114268
AT3G25070	0.953438	0.830254	0.719711	0.262842	0.327007	0.338708	0.834468	0.309519	-1.4308	0.00965063
AT1G19000	0.761406	0.855469	0.709904	0.116598	0.447994	0.363867	0.775593	0.309487	-1.3254	0.0282115
AT1G65500	1.40717	1.64149	1.58174	0.136714	0.235099	0.555349	1.54347	0.309054	-2.3202	0.00287081
AT1G27050	0.835522	1.2741	1.29655	0.38125	0	0.545057	1.13539	0.308769	-1.8786	0.0201405
AT4G00830	0.817844	0.762505	0.740074	0.169812	0.281924	0.474433	0.773474	0.308723	-1.325	0.0283121
AT1G08630	1.02716	1.12483	0.833643	0.134553	0.363949	0.427502	0.995211	0.308668	-1.6889	0.00513994
AT1G20010	0.726477	0.846483	0.774508	0.248885	0.327627	0.348839	0.782489	0.30845	-1.343	0.000561583
AT5G03390	1.4651	1.70237	1.91281	0.406881	0	0.51828	1.69342	0.308387	-2.4571	0.0027986
AT5G13280	0.624112	0.844074	0.699892	0.202252	0.426419	0.296405	0.722693	0.308358	-1.2288	0.0106211
AT4G22240	1.11584	1.16987	1.1609	0.194755	0.229704	0.500479	1.14887	0.308313	-1.8977	0.0111452
AT3G12620	0.776363	0.704272	0.679626	0.164033	0.419803	0.339352	0.720087	0.307729	-1.2265	0.0208942
AT3G06070	1.73751	1.73276	1.21887	0.339859	0.307674	0.274049	1.56305	0.307194	-2.3471	0.0173044
AT4G20362	1.91286	1.17426	1.00457	0.0944886	0.789285	0.037712	1.3639	0.307162	-2.1507	0.0468308
AT2G07305	2.3648	2.30884	2.79607	0.169283	0	0.751669	2.4899	0.306984	-3.0199	0.0022994
AT1G35340	0.868295	0.947969	0.834402	0.158529	0.321177	0.44073	0.883555	0.306812	-1.526	0.0105069
AT2G42880	0.752522	0.696529	0.584615	0.164113	0.369303	0.385624	0.677889	0.306346	-1.1459	0.0164054
AT5G66400	1.77383	1.36694	1.6437	0.191998	0.251276	0.47551	1.59482	0.306262	-2.3806	0.00145546
AT1G48240	1.2423	1.36266	1.23065	0.179005	0	0.739696	1.27854	0.306234	-2.0618	0.044456
AT5G45930	0.638475	0.773483	0.782219	0.185515	0.276141	0.453772	0.731392	0.305142	-1.2612	0.0156653
AT1G30630	1.07228	1.16372	0.933433	0.153665	0.439029	0.319123	1.05648	0.303939	-1.7974	0.00247302
AT4G38225	0.786656	0.737067	0.66171	0.205913	0.505063	0.200519	0.728478	0.303832	-1.2616	0.0393439
AT3G09580	0.864349	0.704886	0.775722	0.161957	0.374467	0.373679	0.781652	0.303368	-1.3655	0.00743953
AT4G09670	0.763485	0.817556	0.82889	0.275287	0.200075	0.434594	0.803311	0.303318	-1.4051	0.0131007
AT3G50480	1.51124	1.51303	1.48051	0.157015	0.399094	0.350988	1.50159	0.302366	-2.3121	0.00325122
AT1G73760	0.946031	0.906697	0.721276	0.1544	0.340668	0.410982	0.858001	0.302017	-1.5064	0.00591376
AT5G62865	1.33164	1.11054	1.11924	0.271498	0.365269	0.268578	1.18714	0.301781	-1.9759	0.00226383
AT1G23310	0.692645	0.714654	0.636183	0.136479	0.399814	0.364609	0.681161	0.300301	-1.1816	0.035724
AT1G71810	0.839861	0.782209	0.718151	0.148759	0.223068	0.528239	0.780074	0.300022	-1.3785	0.0440561
AT3G18500	0.805452	0.734782	0.94032	0.212902	0.149839	0.537033	0.826851	0.299924	-1.463	0.0303357
AT5G49690	0.644828	0.835278	0.842103	0.239546	0.506386	0.153678	0.77407	0.29987	-1.3681	0.0267197
AT1G13480	0.97125	0.903237	0.972417	0.183161	0.394615	0.321717	0.948968	0.299831	-1.6622	0.00441056
AT4G16210	0.767466	0.755667	0.828464	0.180222	0.185621	0.532779	0.783866	0.299541	-1.3879	0.048835
AT1G76450	1.42166	1.52008	1.37445	0.101639	0.355221	0.441067	1.43873	0.299309	-2.2651	0.00309392
AT5G15190	1.67663	1.30085	1.13922	0.897916	0	0	1.37223	0.299305	-2.1968	0.0495933
AT4G08280	0.716201	0.627564	0.947607	0.294112	0.191743	0.412026	0.763791	0.299294	-1.3516	0.0203156
AT5G51300	0.695514	0.733962	0.588446	0.200299	0.35619	0.340394	0.672641	0.298961	-1.1699	0.00502607
AT5G04520	1.36894	1.43024	1.74859	0.100684	0	0.796088	1.51592	0.298924	-2.3423	0.0243067
AT5G59570	1.06066	0.839765	0.940304	0.337718	0.322441	0.236589	0.946911	0.298916	-1.6635	0.00312802
AT4G35250	0.68838	0.715926	0.652695	0.163105	0.325361	0.406603	0.685667	0.298356	-1.2005	0.0264362
AT2G17250	0.690904	0.65094	0.544007	0.151207	0.396152	0.346213	0.628617	0.297857	-1.0776	0.027731
AT1G44575	0.789166	0.848081	0.749112	0.114219	0.359038	0.41929	0.795453	0.297516	-1.4188	0.0250911
AT5G16120	0.851791	0.742654	0.661991	0.125623	0.450918	0.315519	0.752145	0.297353	-1.3388	0.0219317
AT2G46410	3.05141	4.62407	3.55361	0.890487	0	0	3.74303	0.296829	-3.6565	0.00560653
AT2G44370	0.87352	1.12213	0.988281	0.12492	0.322523	0.440162	0.994643	0.295868	-1.7492	0.00468388
AT3G15850	0.846638	0.954224	0.867606	0.177169	0.32294	0.387267	0.889489	0.295792	-1.5884	0.00331516
AT4G29670	0.880828	0.89986	0.722157	0.163977	0.284205	0.438827	0.834282	0.29567	-1.4965	0.00708017
AT3G05600	0.967193	0.963811	0.914335	0.435025	0	0.450336	0.948446	0.29512	-1.6843	0.0457868
AT5G24120	1.45347	1.21217	1.01244	0.178312	0.119465	0.58597	1.22603	0.294582	-2.0573	0.00911894
AT3G28290	1.17792	1.47148	1.51943	0.157124	0	0.72626	1.38961	0.294461	-2.2385	0.022623
AT3G54170	0.973878	0.909644	0.843164	0.134099	0.46596	0.282218	0.908895	0.294092	-1.6278	0.0139388
AT3G28300	1.19898	1.48412	1.51925	0.160368	0	0.720325	1.40078	0.293564	-2.2545	0.0220137
AT3G15840	1.19134	1.16381	1.19535	0.151834	0.38495	0.34329	1.1835	0.293358	-2.0123	0.00569605
AT3G50260	1.41467	1.11765	1.18492	0.296035	0	0.583932	1.23908	0.293322	-2.0787	0.0151789
AT1G55510	0.662041	0.77754	0.562207	0.121483	0.297414	0.460952	0.667262	0.293283	-1.186	0.0408925
AT2G38000	0.597339	0.727376	0.571903	0.169858	0.316028	0.392881	0.632206	0.292922	-1.1099	0.0166206
AT2G43120	0.975102	0.930775	0.899726	0.188605	0.260687	0.429085	0.935201	0.292792	-1.6754	0.00762565
AT5G18650	0.67145	0.684292	0.628965	0.150113	0.383024	0.344767	0.661569	0.292635	-1.1768	0.0307479
AT1G74880	0.829999	1.06868	0.812654	0.142088	0.30515	0.429714	0.903778	0.292317	-1.6284	0.00645977
AT3G58040	0.576952	0.643845	0.590225	0.153223	0.358487	0.36432	0.603674	0.29201	-1.0478	0.037319
AT5G42650	1.01013	0.857561	0.717096	0.0940052	0.339016	0.443007	0.861595	0.292009	-1.561	0.0141553
AT3G23880	0.9432	0.850151	0.805952	0.245369	0.105746	0.524349	0.866434	0.291821	-1.57	0.0327369
AT2G01490	0.87635	0.926822	0.899666	0.171254	0.319299	0.384789	0.900946	0.291781	-1.6266	0.00796816
AT5G14690	1.9406	2.036	1.6641	0.84913	0	0.0242287	1.88023	0.29112	-2.6912	0.018372
AT3G14780	1.43352	1.92767	1.11764	0	0	0.87028	1.49294	0.290093	-2.3636	0.034294
AT1G01550	0.616346	0.599436	0.529172	0.165212	0.301655	0.403364	0.581651	0.290077	-1.0037	0.0380083
AT1G65390	1.26134	1.34744	1.08758	0.117381	0.408457	0.344012	1.23212	0.28995	-2.0873	0.00139498
AT5G08740	0.586043	0.690869	0.556356	0.226035	0.259664	0.382761	0.611089	0.289487	-1.0779	0.0072934
AT1G06430	0.786208	0.746581	0.699758	0.0971179	0.348838	0.421978	0.744182	0.289311	-1.363	0.0369102
AT5G49010	2.636	2.51419	1.80997	0.867727	0	0	2.32005	0.289242	-3.0038	0.00655778
AT1G18000	0.870339	0.876436	0.698474	0.125447	0.335014	0.405544	0.815083	0.288668	-1.4975	0.00922012
AT3G14415	0.801808	0.807171	0.687978	0.16021	0.368482	0.33655	0.765652	0.288414	-1.4085	0.0061322
AT2G42760	0.767357	0.61487	0.860155	0.11417	0.428871	0.322053	0.747461	0.288365	-1.3741	0.0192281
AT5G55530	0.811343	0.822484	0.661887	0.165428	0.425239	0.272734	0.765238	0.2878	-1.4108	0.00890732
AT1G06650	0.984852	0.936122	0.977824	0.102317	0.226724	0.533541	0.966266	0.287528	-1.7487	0.0323189
AT1G21380	0.701101	0.685292	0.594613	0.159284	0.337109	0.365977	0.660335	0.287456	-1.1999	0.0144906
AT1G18010	0.869976	0.872814	0.700145	0.125855	0.328699	0.40685	0.814312	0.287135	-1.5039	0.00911176
AT5G27760	1.00621	1.04984	1.03356	0.172447	0.268334	0.419304	1.02987	0.286695	-1.8449	0.00771345
AT4G28080	0.722429	0.812102	0.740444	0.122823	0.283876	0.453011	0.758325	0.28657	-1.4039	0.0305708
AT3G28710	0.821663	0.889507	0.682609	0.154312	0.392776	0.310719	0.797927	0.285936	-1.4806	0.00555218
AT2G20860	0.850276	0.862518	0.802606	0.139357	0.327754	0.39004	0.838467	0.285717	-1.5532	0.0140694
AT5G05090	0.878477	1.03479	1.2779	0.127568	0.264887	0.463416	1.06372	0.28529	-1.8986	0.0073978
AT3G15540	1.27869	1.35152	1.04108	0.123474	0	0.731762	1.22376	0.285079	-2.1019	0.0383839
AT3G01090	0.723215	0.858874	0.769622	0.131206	0.442208	0.281088	0.783904	0.284834	-1.4606	0.0180268
AT4G19150	0.924354	0.995884	1.11906	0.158966	0.399775	0.295321	1.0131	0.284687	-1.8313	0.00149389
AT3G59350	0.818644	0.96888	0.716365	0.146926	0.243014	0.463393	0.83463	0.284444	-1.553	0.0112402
AT5G60680	0.923017	0.823302	0.672551	0.129598	0.444389	0.278556	0.80629	0.284181	-1.5045	0.0121973
AT5G46860	0.770505	0.889751	0.702396	0.18142	0.254698	0.416369	0.78755	0.284162	-1.4707	0.00550493
AT5G28610	3.86286	2.17875	2.67754	0.652043	0	0.200061	2.90638	0.284035	-3.3551	0.0228836
AT3G21390	1.07776	1.03958	1.22287	0.174991	0	0.675058	1.11341	0.28335	-1.9743	0.0460946
AT5G45610	0.701559	0.650594	0.454457	0.272416	0.34127	0.235908	0.602203	0.283198	-1.0884	0.0367923
AT5G13970	1.2464	1.31297	1.25189	0.130545	0.717202	0	1.27042	0.282582	-2.1686	0.0452387
AT4G15940	0.742767	0.702377	0.741271	0.155905	0.274493	0.416028	0.728805	0.282142	-1.3691	0.0243111
AT2G38025	0.815895	0.984423	1.02361	0.158929	0.216946	0.470102	0.941308	0.281992	-1.739	0.00687337
AT1G08560	0.896088	0.556723	0.911918	0.241078	0.301662	0.300146	0.788243	0.280962	-1.4883	0.0448377
AT5G03880	0.627831	0.596912	0.528985	0.204058	0.243824	0.394504	0.584576	0.280795	-1.0579	0.01912
AT3G14060	3.53432	2.46927	2.54475	0.540253	0	0.299861	2.84945	0.280038	-3.347	0.00806528
AT1G61300	0.989719	1.08904	0.714877	0.071042	0.401965	0.367018	0.931211	0.280008	-1.7336	0.0133333
AT1G52200	0.9206	0.919765	0.934846	0.129554	0.306919	0.40312	0.92507	0.279865	-1.7248	0.0148035
AT5G48657	1.2626	1.28786	1.0209	0.249944	0.541709	0.0466902	1.19045	0.279448	-2.0909	0.00979084
AT1G70700	1.1109	1.03956	1.0843	0.0751405	0.270842	0.491431	1.07825	0.279138	-1.9496	0.019414
AT1G69760	0.879688	0.863126	0.746058	0.128619	0.418336	0.289676	0.829624	0.278877	-1.5728	0.0103443
AT5G10650	0.874833	0.901747	0.95001	0.356881	0	0.479472	0.908864	0.278784	-1.7049	0.0454954
AT3G14660	0.58731	0.600646	0.484447	0.139075	0.349532	0.346196	0.557467	0.278268	-1.0024	0.0374836
AT1G20970	0.567103	0.674247	0.569354	0.190203	0.278322	0.365087	0.603568	0.27787	-1.1191	0.00832876
AT2G39660	1.1276	0.966538	0.894857	0.101351	0.450094	0.282004	0.996331	0.277816	-1.8425	0.0060723
AT1G09500	2.63204	4.05394	2.90746	0	0.477024	0.355461	3.19781	0.277495	-3.5266	0.0143619
AT4G24320	1.24098	1.48122	1.63816	0.832485	0	0	1.45346	0.277495	-2.389	0.0364756
AT5G47640	0.762943	1.00412	0.92331	0.212318	0.283691	0.335415	0.89679	0.277141	-1.6941	0.00462379
AT5G51790	1.28267	1.46145	1.71263	0.272151	0.354379	0.204164	1.48558	0.276898	-2.4236	0.00569332
AT1G62250	0.735973	0.879539	0.717568	0.17006	0.2177	0.442512	0.777693	0.276757	-1.4906	0.0115192
AT1G20575	0.990213	0.910261	1.14637	0.0996551	0.571972	0.158468	1.01561	0.276698	-1.876	0.0230787
AT3G19010	0.876148	0.827764	0.843691	0.120551	0.335911	0.373593	0.849201	0.276685	-1.6179	0.0159999
AT3G06350	0.659051	0.670059	0.60637	0.174167	0.277494	0.376583	0.64516	0.276081	-1.2246	0.0162532
AT3G21270	1.25597	1.12157	1.3171	0.451459	0	0.3766	1.23155	0.276019	-2.1576	0.0113034
AT2G42070	0.630535	0.770836	0.601034	0.218612	0.355258	0.252324	0.667468	0.275398	-1.2772	0.0049334
AT1G33240	0.744422	0.82687	0.744317	0.0885369	0.262497	0.474412	0.77187	0.275149	-1.4881	0.0402593
AT3G60750	0.601916	0.598664	0.525341	0.150411	0.317924	0.356433	0.575307	0.274923	-1.0653	0.028626
AT4G29400	0.811853	1.01839	0.765398	0.418404	0.405233	0	0.865215	0.274546	-1.656	0.0303808
AT1G22890	0.560951	0.654608	0.555792	0.111656	0.317533	0.393207	0.590451	0.274132	-1.1069	0.0497578
AT5G52900	0.89228	0.962522	0.887415	0.110268	0.303722	0.407478	0.914072	0.273822	-1.7391	0.0129973
AT4G08580	0.736386	0.590959	0.750054	0.417313	0.257887	0.145544	0.692466	0.273581	-1.3398	0.0157923
AT1G50732	3.0443	3.37838	3.71286	0.314139	0	0.506597	3.37852	0.273579	-3.6264	0.000317882
AT2G48070	0.893776	1.14529	1.08736	0.284464	0	0.535669	1.04214	0.273378	-1.9306	0.022343
AT5G42460	1.5098	1.81231	1.31428	0.818471	0	0	1.54546	0.272824	-2.502	0.0251868
AT3G06140	1.27446	0.868953	1.0885	0.232934	0	0.585077	1.0773	0.27267	-1.9822	0.0220346
AT3G59880	3.17165	3.36735	3.03852	0.301817	0.306688	0.208783	3.19251	0.272429	-3.5507	0.000369937
AT1G52890	0.64235	0.740589	0.653767	0.117278	0.235859	0.463422	0.678902	0.272186	-1.3186	0.0469971
AT3G51040	0.755426	0.878518	0.701408	0.272661	0.220047	0.322353	0.778451	0.271687	-1.5187	0.00289819
AT5G38510	0.535463	0.726103	0.590866	0.099001	0.307686	0.407978	0.617477	0.271555	-1.1851	0.0413752
AT2G46090	0.546536	0.603332	0.581154	0.287835	0.253434	0.272938	0.577007	0.271402	-1.0882	0.000325093
AT3G09490	1.36574	1.53669	1.00606	0	0.532629	0.280475	1.30283	0.271035	-2.2651	0.00928878
AT5G61890	1.49262	1.3408	1.18576	0.106906	0.358545	0.347196	1.33973	0.270882	-2.3062	0.000923568
ATCG01060	4.80035	5.63043	6.46142	0.81016	0	0	5.63073	0.270053	-4.382	0.00186188
AT4G17840	0.883584	0.824028	0.738415	0.142313	0.289022	0.37765	0.815342	0.269662	-1.5963	0.00472293
AT5G64290	0.727653	0.684979	0.566058	0.0987212	0.261921	0.448209	0.659563	0.269617	-1.2906	0.0427736
AT1G08980	0.705509	0.715185	0.554351	0.129405	0.392787	0.285262	0.658348	0.269151	-1.2904	0.0176959
AT4G34150	0.893503	0.908845	0.690767	0.157637	0.27712	0.372473	0.831039	0.269077	-1.6269	0.00409503
AT2G45190	0.777736	0.766763	0.690968	0.118469	0.263591	0.423069	0.745156	0.268376	-1.4733	0.0241704
AT4G02920	0.513667	0.582045	0.562542	0.138222	0.331262	0.334951	0.552752	0.268145	-1.0436	0.0384483
AT3G48880	0.751694	0.739615	0.796505	0.225911	0.230699	0.341381	0.762605	0.265997	-1.5195	0.00171467
AT1G32160	0.608238	0.557237	0.534779	0.189136	0.325167	0.282169	0.566751	0.265491	-1.0941	0.00652636
AT2G35390	0.569497	0.687344	0.498973	0.133098	0.289181	0.372227	0.585271	0.264836	-1.144	0.0250437
AT1G76460	0.639911	0.864036	0.753261	0.040273	0.444195	0.309747	0.752403	0.264738	-1.5069	0.0348523
AT4G39970	0.960085	1.06507	0.935284	0.149316	0.305521	0.338704	0.986813	0.264513	-1.8994	0.00095778
AT3G57520	0.679436	0.732315	0.564422	0.143354	0.327799	0.322377	0.658724	0.26451	-1.3164	0.0080827
AT3G59970	0.666495	0.672465	0.602324	0.115782	0.331443	0.345161	0.647095	0.264128	-1.2927	0.0273442
AT3G02460	0.607481	0.679359	0.592277	0.151322	0.297815	0.342268	0.626372	0.263802	-1.2476	0.0125584
AT3G04740	0.543456	0.527802	0.509337	0.142915	0.311539	0.335791	0.526865	0.263415	-1.0001	0.0459157
AT3G52880	0.532345	0.586027	0.466982	0.158563	0.328933	0.302226	0.528451	0.263241	-1.0054	0.018739
AT2G27285	1.2414	1.54787	1.17047	0.255226	0.417297	0.116237	1.31991	0.26292	-2.3277	0.00249076
AT2G40000	0.589075	0.592357	0.545438	0.159203	0.228227	0.39968	0.575623	0.26237	-1.1335	0.0431647
AT5G45820	0.536221	0.65787	0.683246	0.102844	0.342128	0.341816	0.625779	0.262263	-1.2546	0.0258618
AT1G49990	1.47369	1.62206	0.869856	0.785602	0	0	1.32187	0.261867	-2.3357	0.0391928
AT2G44380	1.01905	1.18937	0.964078	0.152263	0.229521	0.403109	1.0575	0.261631	-2.0151	0.00142236
AT5G18110	0.545469	0.571198	0.555662	0.154592	0.261916	0.368342	0.557443	0.261617	-1.0914	0.0391364
AT4G36680	1.07671	0.735414	1.01724	0.0782588	0.293769	0.4111	0.943122	0.261043	-1.8532	0.00907112
AT1G76600	1.8048	1.73972	1.80216	0.156432	0.3558	0.269522	1.78222	0.260585	-2.7739	0.00043489
AT2G27050	0.599838	0.506408	0.471365	0.145292	0.37285	0.263332	0.52587	0.260491	-1.0135	0.0356056
AT2G23320	0.610711	0.585633	0.636201	0.123304	0.263641	0.394328	0.610848	0.260424	-1.2299	0.0423582
AT5G49460	0.6586	0.534726	0.492338	0.208795	0.308865	0.262873	0.561888	0.260177	-1.1108	0.0114606
AT3G46000	0.850572	0.940371	0.760386	0.140624	0.293976	0.345915	0.850443	0.260172	-1.7088	0.00206276
AT4G01960	0.830134	0.729673	0.627541	0.14842	0.240768	0.391299	0.729116	0.260162	-1.4867	0.00762476
AT1G72930	1.51143	1.71839	1.31906	0.0934808	0.360938	0.326023	1.51629	0.260147	-2.5431	0.00136846
AT5G04410	0.549138	0.630227	0.515143	0.134509	0.288557	0.356519	0.564836	0.259861	-1.1201	0.0257916
AT4G34680	0.924028	0.688674	1.17566	0.327314	0.452199	0	0.929452	0.259838	-1.8388	0.0264303
AT4G21160	0.737998	0.735834	0.633835	0.21418	0.222349	0.3424	0.702556	0.259643	-1.4361	0.00137429
AT2G42600	0.580919	0.56659	0.458354	0.14777	0.270224	0.360298	0.535288	0.259431	-1.045	0.0262585
AT5G17560	0.818537	0.976315	0.926145	0.116351	0.18527	0.474082	0.906999	0.258568	-1.8106	0.0159148
AT1G05090	0.601703	0.650383	0.661799	0.133134	0.433257	0.208924	0.637962	0.258438	-1.3036	0.0470186
AT3G26500	0.739364	0.809692	0.529552	0.0819688	0.274672	0.41692	0.692869	0.257854	-1.426	0.0284814
AT2G43790	0.59565	0.745119	0.788368	0.117884	0.364648	0.290278	0.709712	0.257603	-1.4621	0.00950698
AT5G63160	0.676283	0.612824	0.626128	0.119234	0.331413	0.321846	0.638412	0.257498	-1.3099	0.0245601
AT1G29690	0.935159	0.957291	1.08681	0.150633	0.315897	0.305785	0.993088	0.257438	-1.9477	0.000539859
AT4G02680	0.559989	0.690743	0.531074	0.184741	0.41034	0.176064	0.593935	0.257048	-1.2083	0.0276285
AT4G06410	1.87607	1.86846	1.43065	0.421513	0.349107	0	1.72506	0.256874	-2.7475	0.0018189
AT5G42250	0.492578	0.566955	0.576017	0.143177	0.348108	0.279235	0.545183	0.25684	-1.0859	0.0263668
AT2G16405	0.664956	0.59292	0.816164	0.163071	0.154531	0.451314	0.691346	0.256305	-1.4315	0.0262677
AT1G52347	0.965347	0.915172	0.947451	0.0978516	0.349284	0.320887	0.942657	0.256007	-1.8805	0.0110897
AT1G10370	1.05779	1.1769	0.740382	0.0790435	0.452551	0.235813	0.991693	0.255802	-1.9549	0.0131263
AT1G10910	0.590085	0.616497	0.456087	0.132479	0.280029	0.354329	0.554223	0.255613	-1.1165	0.0246196
AT2G04450	1.26995	1.29858	1.53271	0.766531	0	0	1.36708	0.25551	-2.4196	0.0384143
AT5G43630	0.693419	0.623493	0.539351	0.112893	0.44516	0.208418	0.618755	0.25549	-1.2761	0.0491652
AT1G61150	0.649835	0.875634	0.581111	0.134408	0.495422	0.135254	0.702193	0.255028	-1.4612	0.0447504
AT3G18240	0.689747	0.985684	0.898875	0.328955	0	0.433545	0.858102	0.254167	-1.7554	0.0236483
AT2G42230	0.697569	0.754281	0.653339	0.148837	0.250811	0.362518	0.701729	0.254055	-1.4658	0.00840117
AT3G52790	1.42594	2.71575	2.41454	0.760402	0	0	2.18541	0.253467	-3.108	0.0193492
AT2G32480	0.738861	0.907309	0.758182	0.13611	0.467466	0.155831	0.801451	0.253136	-1.6627	0.0206325
AT1G27690	0.6785	0.612401	0.464163	0.204647	0.356594	0.197694	0.585022	0.252978	-1.2095	0.0166399
AT1G69252	1.16956	1.27497	1.12925	0.143644	0.280321	0.334352	1.19126	0.252772	-2.2366	0.000287018
AT5G20840	0.650769	0.626076	0.540443	0.141735	0.304943	0.310958	0.605763	0.252545	-1.2622	0.00950798
AT5G18440	0.669999	0.661124	0.833784	0.114724	0.278002	0.364723	0.721636	0.252483	-1.5151	0.00840907
AT1G20650	0.829485	0.84325	0.791656	0.380776	0	0.375651	0.821464	0.252142	-1.704	0.0438765
AT4G35090	0.610044	0.654641	0.507505	0.130093	0.294969	0.330663	0.59073	0.251908	-1.2296	0.0139648
AT2G37570	0.616055	0.711658	0.623668	0.18514	0.136459	0.432941	0.65046	0.251513	-1.3708	0.0380924
AT1G18350	0.986136	1.58639	0.849011	0.133586	0.620095	0	1.14051	0.251227	-2.1826	0.0408824
AT3G01850	0.595706	0.675101	0.760297	0.226781	0.21332	0.312627	0.677035	0.250909	-1.4321	0.00298415
AT1G22310	0.75761	0.583362	0.760422	0.0463227	0.320458	0.385196	0.700465	0.250659	-1.4826	0.0298771
AT3G27820	0.595562	0.660141	0.67596	0.146841	0.316715	0.287841	0.643888	0.250466	-1.3622	0.0077788
AT3G55450	0.72681	0.658417	0.614593	0.153809	0.169437	0.427495	0.666606	0.250247	-1.4135	0.0306387
AT4G38550	0.890255	0.734091	0.607295	0.0875402	0.364227	0.298802	0.74388	0.25019	-1.572	0.0134563
AT2G33630	0.630819	0.554889	0.506621	0.0979848	0.304687	0.346957	0.56411	0.249876	-1.1748	0.0376008
AT4G01070	0.708896	0.674521	0.707034	0.215481	0.217909	0.314948	0.696817	0.249446	-1.4821	0.00254292
AT4G21215	1.42804	1.16871	1.44534	0.342185	0.406061	0	1.34736	0.249415	-2.4335	0.00303994
AT5G40160	0.515293	0.66624	0.572459	0.126084	0.295748	0.326172	0.584664	0.249335	-1.2295	0.0147723
AT3G14260	1.23995	1.00276	0.968087	0.395041	0	0.352677	1.07027	0.249239	-2.1024	0.00799615
AT1G22190	0.713803	0.65361	0.758002	0.0619833	0.357751	0.327867	0.708472	0.249201	-1.5074	0.0299044
AT3G13970	1.55774	1.45945	0.934064	0.747555	0	0	1.31708	0.249185	-2.4021	0.0303302
AT3G18420	0.558484	0.72551	0.772695	0.273648	0.0575728	0.416326	0.685563	0.249182	-1.4601	0.0318369
AT3G02470	0.952859	0.985886	0.844433	0.118724	0.282075	0.346583	0.927726	0.249127	-1.8968	0.00219101
AT1G66160	1.09042	0.976289	0.858505	0.0898395	0.250125	0.407254	0.975073	0.249073	-1.9689	0.00412302
AT1G69750	0.810465	0.593069	0.582704	0.0616694	0.286893	0.398258	0.662079	0.24894	-1.4112	0.0323657
AT3G52490	0.956387	1.25553	0.762584	0.169269	0	0.576296	0.9915	0.248522	-1.9962	0.0304727
AT5G13330	0.778984	0.902755	0.766836	0.143733	0.336874	0.264915	0.816192	0.248507	-1.7156	0.00173341
AT1G73885	0.481097	0.565281	0.465951	0.149067	0.35826	0.237521	0.50411	0.248283	-1.0218	0.0334126
AT2G02950	0.802125	0.893249	0.769114	0.249468	0.251078	0.244259	0.821496	0.248268	-1.7264	0.00407414
AT2G29360	0.919393	0.946341	0.941243	0.132355	0.309077	0.302553	0.935659	0.247995	-1.9157	0.00616293
AT2G35500	0.475111	0.570541	0.453776	0.265501	0.164714	0.313348	0.49981	0.247854	-1.0119	0.0122625
AT2G04360	0.918917	0.792956	0.706036	0.0740182	0.292898	0.37651	0.80597	0.247809	-1.7015	0.00960128
AT5G52250	1.10696	1.11892	0.945235	0.174119	0.23164	0.337396	1.05704	0.247719	-2.0933	0.00044349
AT4G39230	0.749021	0.739785	0.555691	0.285908	0.220576	0.234781	0.681499	0.247088	-1.4637	0.013859
AT2G29650	0.555203	0.883816	0.551999	0.111997	0.243942	0.384176	0.663673	0.246705	-1.4277	0.0421
AT5G67480	0.56146	0.655285	0.446356	0.180934	0.272877	0.285258	0.554367	0.246356	-1.1701	0.0194981
AT5G40760	0.549299	0.506979	0.563456	0.130519	0.339934	0.26808	0.539911	0.246178	-1.133	0.0334284
AT3G28910	0.816162	0.673214	0.665168	0.0473957	0.334525	0.355872	0.718181	0.245931	-1.5461	0.0250871
AT1G80440	0.573816	0.609655	0.52612	0.139305	0.286083	0.311908	0.569864	0.245765	-1.2133	0.014436
AT3G01860	0.645412	0.813947	0.630356	0.104618	0.192988	0.43938	0.696571	0.245662	-1.5036	0.0264512
AT4G25080	0.556335	0.614891	0.529835	0.0996012	0.261022	0.375798	0.56702	0.245474	-1.2078	0.0463514
AT1G01320	0.644729	0.671228	0.630688	0.128404	0.234463	0.370875	0.648882	0.24458	-1.4076	0.0260678
AT1G27950	0.66571	0.562097	0.540675	0.136791	0.228528	0.367584	0.589494	0.244301	-1.2708	0.0183742
AT1G27290	0.657451	0.710482	0.572589	0.127503	0.187279	0.416279	0.64684	0.243687	-1.4084	0.0287654
AT1G66810	1.35874	1.30364	2.54847	0.730664	0	0	1.73695	0.243555	-2.8342	0.0453427
AT4G13250	0.647921	0.645659	0.634473	0.103403	0.377689	0.248962	0.642684	0.243351	-1.4011	0.0368622
AT3G44300	0.697758	0.710958	0.641451	0.260229	0.388021	0.0817024	0.683389	0.243317	-1.4899	0.0325324
AT1G72520	0.698286	0.444601	0.791244	0.115993	0.249951	0.363716	0.64471	0.24322	-1.4064	0.0392616
AT5G23920	0.765762	0.769083	0.862848	0.22696	0.0166681	0.483754	0.799231	0.242461	-1.7209	0.0476301
AT4G13730	0.645934	0.712882	0.63031	0.149263	0.145745	0.43223	0.663042	0.242413	-1.4516	0.0396931
AT3G11850	0.806712	0.776061	0.558311	0.0674171	0.411824	0.246404	0.713695	0.241882	-1.561	0.0223597
AT1G13670	1.24851	1.29507	1.18908	0.147757	0.25587	0.321918	1.24422	0.241848	-2.3631	0.000260779
AT5G14740	0.956051	1.15614	0.866559	0.201366	0.192237	0.329566	0.992916	0.241056	-2.0423	0.00438278
AT4G02590	0.542112	0.553233	0.644694	0.113224	0.380041	0.229508	0.580013	0.240924	-1.2675	0.0333552
AT1G51700	0.832929	0.841859	0.698571	0.0929351	0.244216	0.385451	0.79112	0.240867	-1.7157	0.00969421
AT2G34140	1.08551	0.809955	0.637933	0.53093	0	0.191338	0.844465	0.240756	-1.8105	0.0423612
AT1G18810	1.51473	2.59601	1.28445	0	0	0.721097	1.7984	0.240366	-2.9034	0.0401651
AT1G69570	1.86809	2.03936	2.11101	0	0.720632	0	2.00615	0.240211	-3.0621	0.0123972
AT2G29170	0.715255	0.882685	0.669982	0.331938	0	0.388166	0.755974	0.240034	-1.6551	0.0319204
AT3G50920	1.22414	1.16895	0.891178	0.120038	0.143759	0.45617	1.09475	0.239989	-2.1896	0.00466315
AT5G49910	0.605089	0.624705	0.583131	0.117905	0.300533	0.300982	0.604308	0.239807	-1.3334	0.0233334
AT2G02710	0.481002	0.55876	0.465556	0.152189	0.275156	0.290565	0.501773	0.239303	-1.0682	0.0108122
AT2G43010	0.652799	0.538598	0.534249	0.177586	0.122719	0.415803	0.575215	0.238702	-1.2689	0.0480566
AT2G30060	0.476154	0.604756	0.469839	0.123882	0.294538	0.292677	0.516916	0.237032	-1.1248	0.0195246
AT2G01620	0.771451	0.924059	0.739153	0.264147	0	0.446703	0.811554	0.23695	-1.7761	0.0318641
AT5G41990	0.619273	0.541702	0.501606	0.0739826	0.317828	0.318741	0.554193	0.236851	-1.2264	0.0440131
AT1G21400	0.676701	0.708089	0.681949	0.170793	0.218292	0.320749	0.688913	0.236611	-1.5418	0.0072194
AT1G03495	0.522178	0.850875	0.981587	0.0596286	0.232802	0.417267	0.78488	0.236566	-1.7302	0.0363923
AT1G04830	0.652411	0.686109	0.560545	0.146229	0.240606	0.322769	0.633022	0.236535	-1.4202	0.00438642
AT2G01470	0.551751	0.68965	0.618757	0.127767	0.151025	0.428913	0.620053	0.235902	-1.3942	0.0426719
AT3G13030	0.719987	0.680205	0.668048	0.218938	0.124764	0.361557	0.689413	0.235086	-1.5522	0.0181135
AT1G62640	0.625379	0.491185	0.44571	0.145258	0.180132	0.379791	0.520758	0.23506	-1.1476	0.038857
AT1G16720	0.610491	0.618026	0.553498	0.0856004	0.289515	0.328853	0.594005	0.234656	-1.3399	0.0339101
AT5G40450	0.48913	0.54362	0.490735	0.14653	0.297684	0.259705	0.507828	0.23464	-1.1139	0.0162103
AT1G54350	0.590993	0.508949	0.419839	0.119845	0.367816	0.215992	0.506594	0.234551	-1.1109	0.0423731
AT1G13980	0.548379	0.559393	0.455225	0.186429	0.381915	0.132504	0.520999	0.233616	-1.1571	0.0463442
AT1G54090	0.603977	0.60841	0.511235	0.0695762	0.271106	0.35971	0.574541	0.233464	-1.2992	0.0445971
AT1G11700	1.20439	1.96197	1.64148	0.531314	0.00748802	0.160126	1.60261	0.232976	-2.7822	0.00925
AT3G05700	0.894497	0.981941	1.05689	0.128912	0.195372	0.374406	0.977775	0.232897	-2.0698	0.00203772
AT5G63050	0.968957	0.981066	0.769645	0.192717	0.139894	0.365487	0.906556	0.232699	-1.9619	0.00222447
AT5G35200	0.598046	0.624914	0.528937	0.168683	0.189585	0.339761	0.583966	0.232677	-1.3276	0.0100001
AT1G47380	0.555527	0.531346	0.368686	0.24981	0.318956	0.12686	0.485186	0.231875	-1.0652	0.0356631
AT5G14250	0.459865	0.415989	0.520168	0.130789	0.266528	0.296824	0.465341	0.23138	-1.008	0.0251045
AT1G11860	0.788386	0.818178	0.753914	0.0906517	0.258276	0.345104	0.786826	0.231344	-1.766	0.0134845
AT4G04470	0.699866	0.646248	0.764415	0.177344	0.399797	0.114233	0.70351	0.230458	-1.6101	0.0205178
AT1G07110	0.532294	0.55766	0.498331	0.101473	0.2509	0.337997	0.529428	0.230124	-1.202	0.0424368
AT4G26480	0.755301	0.780616	0.694668	0.218394	0.234995	0.235202	0.743528	0.22953	-1.6957	0.00165756
AT1G26230	0.817723	0.694548	0.583026	0.257977	0	0.430395	0.698432	0.229457	-1.6059	0.0440849
AT5G67580	0.630199	0.585486	0.515468	0.124148	0.350116	0.214026	0.577051	0.22943	-1.3306	0.0184624
AT2G44870	0.557646	0.581239	0.556752	0.144657	0.216589	0.326813	0.565212	0.229353	-1.3012	0.0219432
AT2G01190	0.820246	0.685855	0.576038	0.137744	0.296332	0.25375	0.694047	0.229275	-1.598	0.00797091
AT4G29790	0.478117	0.488228	0.421436	0.207561	0.227472	0.252296	0.462594	0.22911	-1.0137	0.00153372
AT1G55450	0.465007	0.609492	0.531531	0.10462	0.220265	0.361284	0.535343	0.228723	-1.2269	0.0339024
AT2G03340	0.531337	0.56482	0.456037	0.142726	0.335453	0.207362	0.517398	0.228513	-1.179	0.0189711
AT2G16500	0.625466	0.673768	0.560338	0.0946554	0.355373	0.23533	0.619857	0.228453	-1.44	0.0216278
AT2G02800	0.999796	1.19367	1.14031	0.133163	0.160739	0.391206	1.11126	0.228369	-2.2828	0.00145933
AT1G05070	0.400403	0.514481	0.507327	0.14363	0.317553	0.222045	0.47407	0.227743	-1.0577	0.0198611
AT1G09020	0.643795	0.657202	0.555009	0.163472	0.123447	0.395794	0.618669	0.227571	-1.4429	0.0315339
AT5G38050	0.972868	1.0064	1.26781	0.682629	0	0	1.08236	0.227543	-2.25	0.0485458
AT4G34135	0.848206	0.829615	0.862521	0.216027	0.113718	0.352645	0.84678	0.227463	-1.8964	0.0111142
AT3G15030	0.632754	0.66334	0.589827	0.13687	0.340892	0.204526	0.62864	0.227429	-1.4668	0.0136443
AT4G38552	1.11971	1.65145	2.1058	0.68077	0	0	1.62565	0.226923	-2.8407	0.0202149
AT1G14000	0.546842	0.48797	0.423648	0.14759	0.195035	0.337151	0.486153	0.226592	-1.1013	0.0250284
AT4G04885	0.621319	0.568296	0.478546	0.103651	0.311216	0.264438	0.556054	0.226435	-1.2961	0.0162782
AT4G25910	0.722508	0.707069	0.515171	0.100531	0.340277	0.238425	0.648249	0.226411	-1.5176	0.0119137
AT4G35240	0.632328	0.624064	0.465814	0.118615	0.241659	0.317546	0.574069	0.22594	-1.3453	0.011923
AT4G08555	31.683	24.5643	24.2036	0.0616707	0	0.615843	26.817	0.225838	-6.8917	0.00796845
AT4G16060	0.702945	0.925853	0.941221	0.306385	0	0.371013	0.856673	0.2258	-1.9237	0.0138985
AT1G06240	0.803174	0.969848	0.62465	0.0203281	0.222771	0.434179	0.799224	0.225759	-1.8238	0.0223013
AT4G38970	0.718744	0.682792	0.612155	0.0996265	0.256461	0.32094	0.671231	0.225676	-1.5726	0.0100221
AT3G22370	1.05959	1.10053	0.860814	0.0697918	0.359831	0.247184	1.00697	0.225602	-2.1582	0.00238511
AT5G47090	0.589612	0.583518	0.61967	0.148357	0.255179	0.271796	0.5976	0.22511	-1.4085	0.00688562
AT2G46230	0.642914	0.752164	0.609684	0.157475	0.0675674	0.450174	0.668254	0.225072	-1.57	0.0480116
AT3G07650	0.628865	0.688618	0.564195	0.142413	0.429669	0.102552	0.627226	0.224878	-1.4798	0.0473615
AT5G40060	0.716223	0.679127	0.570118	0.209625	0.215444	0.249186	0.655156	0.224752	-1.5435	0.00673542
AT4G19880	0.80022	0.907143	0.770781	0.176163	0.286288	0.211792	0.826048	0.224748	-1.8779	0.000453138
AT5G04280	0.569501	0.623048	0.43992	0.0841086	0.217162	0.372949	0.544156	0.22474	-1.2758	0.0405224
AT4G15630	1.84803	1.6006	1.22304	0.303684	0	0.369525	1.55722	0.224403	-2.7948	0.00596305
AT1G06640	0.553082	0.577001	0.480763	0.119644	0.341163	0.211556	0.536949	0.224121	-1.2605	0.024912
AT5G10710	0.995328	0.828825	0.575116	0.274903	0.256612	0.139935	0.799756	0.223817	-1.8372	0.0312766
AT4G33520	0.930561	0.966221	0.869789	0.141853	0.39327	0.133647	0.922191	0.222923	-2.0485	0.00892054
AT1G18330	0.883897	0.992126	0.82282	0.131794	0.275459	0.261297	0.899614	0.22285	-2.0132	0.000570282
AT2G17787	0.401432	0.626065	0.572798	0.183191	0.385044	0.0995436	0.533432	0.222593	-1.2609	0.0483349
AT3G58470	0.904746	0.931659	0.848547	0.186639	0	0.480891	0.894984	0.22251	-2.008	0.0372651
AT5G38980	0.895474	0.930237	0.99102	0.212756	0.0612978	0.392756	0.93891	0.22227	-2.0787	0.0121516
AT3G23810	0.770278	0.877522	0.655061	0.260088	0.0579929	0.348381	0.76762	0.222154	-1.7888	0.00865631
AT4G29780	1.06249	0.713915	0.932171	0.0351658	0.184629	0.446328	0.902859	0.222041	-2.0237	0.0131485
AT3G55040	0.670464	0.922907	0.750863	0.172936	0.327104	0.16516	0.781411	0.221734	-1.8173	0.00500573
AT1G15980	0.769212	0.956349	0.747775	0.0826925	0.176659	0.404689	0.824445	0.221347	-1.8971	0.00898993
AT5G21010	0.637676	0.680638	0.556263	0.0947314	0.297	0.272031	0.624859	0.221254	-1.4978	0.010089
AT1G80840	0.672989	0.808471	0.47923	0.0663053	0.173385	0.423584	0.653563	0.221092	-1.5637	0.0391996
AT1G06570	0.47485	0.594342	0.517234	0.107885	0.190929	0.363297	0.528809	0.220704	-1.2606	0.0375376
AT2G17740	0.701691	0.966889	0.772153	0.072377	0.250956	0.338229	0.813578	0.220521	-1.8834	0.00599487
AT1G28150	0.547478	0.641387	0.475247	0.177909	0.139611	0.343128	0.554704	0.220216	-1.3328	0.0151164
AT5G53310	0.527315	0.607353	0.508121	0.101116	0.278469	0.281023	0.547596	0.220203	-1.3143	0.0166073
AT5G35170	0.496027	0.558143	0.526677	0.114868	0.189002	0.356296	0.526949	0.220055	-1.2598	0.0430534
AT5G46420	0.425542	0.478198	0.426829	0.160627	0.24541	0.254038	0.443523	0.220025	-1.0113	0.00601301
AT1G60730	0.456532	0.473655	0.396809	0.148453	0.173667	0.337511	0.442332	0.219877	-1.0084	0.0494138
AT5G03630	0.720044	0.703854	0.654643	0.10995	0.250132	0.299338	0.692847	0.219807	-1.6563	0.00822476
AT4G26300	0.521865	0.48768	0.486931	0.126933	0.29445	0.237795	0.498825	0.219726	-1.1828	0.0246929
AT1G27930	0.529042	0.501469	0.461809	0.129857	0.307133	0.220995	0.49744	0.219328	-1.1814	0.0212633
AT3G50550	0.896265	1.03203	0.981648	0.321253	0	0.335928	0.969981	0.21906	-2.1466	0.0127001
AT4G09620	1.00006	0.761429	0.855231	0.0936136	0.185973	0.377436	0.872241	0.219008	-1.9937	0.00428253
AT4G33150	0.444991	0.506054	0.426519	0.13172	0.226334	0.298735	0.459188	0.218929	-1.0686	0.0221754
AT5G52550	0.636537	0.652155	0.707065	0.0547218	0.294452	0.30744	0.665253	0.218871	-1.6038	0.0260293
AT1G10480	0.690599	1.26741	1.37177	0.651497	0	0	1.10993	0.217166	-2.3536	0.042299
AT3G09440	1.11181	1.25312	0.920995	0.133156	0.254221	0.263916	1.09531	0.217098	-2.3349	0.00501421
AT4G38130	0.439801	0.525891	0.463844	0.138995	0.234512	0.276873	0.476512	0.216793	-1.1362	0.00921744
AT1G68000	0.529802	0.58131	0.555608	0.102469	0.360953	0.186352	0.555573	0.216591	-1.359	0.0424869
AT5G48020	0.548028	0.524767	0.488783	0.125443	0.184999	0.338989	0.520526	0.216477	-1.2658	0.0336965
AT1G45207	0.857371	0.722096	0.522657	0.202859	0	0.446441	0.700708	0.216433	-1.6949	0.0439823
AT2G34650	0.810036	0.880124	0.975433	0.216805	0	0.431376	0.888531	0.21606	-2.04	0.0214434
AT3G50340	0.536608	0.432937	0.516221	0.19253	0.209109	0.244896	0.495255	0.215512	-1.2004	0.00472416
AT1G48860	0.422112	0.571374	0.409515	0.138965	0.19145	0.316074	0.467667	0.215496	-1.1178	0.0269691
AT2G35690	0.635951	0.830994	0.708645	0.090062	0.272042	0.283928	0.725197	0.215344	-1.7517	0.00395413
AT1G51080	0.891571	1.40537	0.980275	0	0	0.645148	1.0924	0.215049	-2.3448	0.034388
AT5G42270	0.693177	0.733441	0.648146	0.140189	0.212579	0.292016	0.691588	0.214928	-1.6861	0.00203683
AT5G12890	0.504883	0.542354	0.488386	0.2214	0.134867	0.288392	0.511874	0.214887	-1.2522	0.0135437
AT3G15210	0.700904	0.706817	0.524378	0.126656	0.19369	0.323442	0.644033	0.214596	-1.5855	0.00670768
AT1G13640	0.60778	0.641321	0.523789	0.138463	0.196451	0.307254	0.590963	0.214056	-1.4651	0.00480806
AT1G02750	1.07354	1.22664	0.873874	0.392048	0	0.249654	1.05802	0.213901	-2.3064	0.00553554
AT5G65490	0.943924	1.01855	0.94781	0.169087	0.15043	0.321821	0.970093	0.21378	-2.182	0.00154637
AT5G08650	0.516937	0.511484	0.524091	0.1211	0.287244	0.232583	0.517504	0.213643	-1.2764	0.024389
AT4G01915	0.822514	1.34041	1.01491	0.169819	0	0.470914	1.05928	0.213578	-2.3102	0.0146769
AT1G17147	0.936657	2.05523	1.34268	0	0	0.640603	1.44485	0.213534	-2.7584	0.0423137
AT2G18910	0.590013	0.518843	0.689789	0.132095	0.2934	0.214955	0.599548	0.213483	-1.4898	0.00481104
AT3G21650	0.458257	0.593061	0.559041	0.170137	0.180798	0.289182	0.536786	0.213372	-1.331	0.00438292
AT1G68010	0.488471	0.454942	0.385753	0.107914	0.24913	0.281765	0.443055	0.212936	-1.0571	0.030137
AT4G19170	0.498497	0.556282	0.402814	0.124253	0.287476	0.227025	0.485864	0.212918	-1.1903	0.0140804
ATMG00660	3.5726	6.06612	3.34802	0.638005	0	0	4.32891	0.212668	-4.3473	0.03569
AT1G76050	0.467585	0.475323	0.428842	0.116088	0.231941	0.28963	0.45725	0.212553	-1.1052	0.0329631
AT3G62880	0.677111	0.561129	0.730713	0.259185	0	0.377576	0.656318	0.212254	-1.6286	0.0408073
AT1G42970	0.592167	0.662818	0.602104	0.101809	0.252621	0.281715	0.61903	0.212048	-1.5456	0.0100086
AT5G13770	0.811936	0.762967	0.674196	0.123586	0.209282	0.3028	0.7497	0.211889	-1.823	0.00154182
AT1G05010	0.627747	0.633102	0.563998	0.0929784	0.23239	0.310088	0.608282	0.211819	-1.5219	0.0162608
AT2G43375	0.857432	0.632293	0.572843	0.184576	0	0.450778	0.687523	0.211785	-1.6988	0.046555
AT2G41100	0.561643	0.576435	0.469408	0.0926299	0.315972	0.226721	0.535829	0.211775	-1.3392	0.0213668
AT4G24840	0.526668	0.707569	0.634819	0.157493	0.343084	0.134403	0.623019	0.21166	-1.5575	0.00928206
AT2G03780	0.664652	0.668271	0.604995	0.239107	0.264468	0.131165	0.645973	0.21158	-1.6103	0.00265782
AT1G16390	0.578326	0.554211	0.559829	0.175917	0.343345	0.114425	0.564122	0.211229	-1.4172	0.0343116
AT3G13950	0.607108	0.757761	0.97461	0.127488	0	0.504715	0.779826	0.210734	-1.8877	0.0429787
AT3G22380	0.550065	0.540862	0.483155	0.134847	0.214654	0.282087	0.524694	0.210529	-1.3175	0.00766011
AT3G29360	0.45141	0.446245	0.393849	0.146211	0.269311	0.216022	0.430501	0.210515	-1.0321	0.0119808
AT1G76950	0.450666	0.386553	0.489355	0.252449	0.119243	0.259752	0.442191	0.210481	-1.071	0.0180297
AT2G41350	0.808766	0.890909	0.813735	0.214493	0	0.416843	0.837803	0.210445	-1.9932	0.0299999
AT5G12130	1.07456	1.01803	1.20302	0.196544	0.0928175	0.340646	1.09854	0.210003	-2.3871	0.000834522
AT5G02490	1.11652	0.860778	0.776356	0.117216	0.236976	0.275455	0.917885	0.209882	-2.1287	0.00969989
AT4G34020	0.432598	0.541744	0.476006	0.136182	0.209562	0.282992	0.483449	0.209579	-1.2059	0.00815088
AT2G02070	0.678894	0.794925	0.742026	0.248498	0.132014	0.248142	0.738615	0.209551	-1.8175	0.000552153
AT5G09620	0.507111	0.521845	0.463791	0.154181	0.168576	0.305286	0.497582	0.209348	-1.249	0.0175094
AT1G10170	0.608048	0.463443	0.451554	0.092721	0.285807	0.249292	0.507682	0.209273	-1.2785	0.0193597
AT1G23830	1.2762	0.903052	1.34185	0	0.627538	0	1.1737	0.209179	-2.4883	0.0239443
AT1G68130	0.758213	0.60057	0.815318	0.201306	0	0.42572	0.7247	0.209009	-1.7938	0.033566
AT5G44110	1.39302	1.35511	1.79379	0	0	0.62681	1.51397	0.208937	-2.8572	0.00941089
AT1G61350	0.791732	0.635215	0.796556	0.228855	0	0.395827	0.741168	0.208227	-1.8316	0.0275881
AT2G37060	0.856384	0.714995	1.34184	0.215342	0.408853	0	0.971072	0.208065	-2.2225	0.0355739
AT1G50575	0.859203	0.746365	0.750569	0.282649	0	0.341437	0.785379	0.208028	-1.9166	0.0220201
AT2G46170	0.600885	0.490787	0.549636	0.124314	0.376382	0.123234	0.547103	0.207977	-1.3954	0.0428519
AT5G16730	0.438581	0.482509	0.442842	0.162821	0.279149	0.181174	0.454644	0.207715	-1.1301	0.0120166
AT1G14820	0.947703	0.685303	0.694126	0.281277	0	0.341757	0.775711	0.207678	-1.9012	0.0151246
AT4G09060	1.49015	1.61798	1.36693	0.623008	0	0	1.49169	0.207669	-2.8446	0.0166458
AT1G72320	0.562779	0.464049	0.470911	0.0685383	0.274492	0.278882	0.499247	0.207304	-1.268	0.0353958
AT4G30750	0.498944	0.557831	0.502641	0.187731	0.174017	0.259901	0.519805	0.207216	-1.3268	0.00107537
AT5G67180	1.22738	1.38101	0.632778	0.621296	0	0	1.08039	0.207099	-2.3832	0.0476571
AT1G63360	0.497648	0.572081	0.542809	0.112233	0.267778	0.240856	0.537513	0.206956	-1.377	0.0101754
AT5G59500	0.503184	0.634821	0.572916	0.131944	0.188802	0.29995	0.570307	0.206898	-1.4628	0.00521747
AT5G57930	0.68848	0.743614	0.561932	0.182767	0.344618	0.0917657	0.664675	0.206383	-1.6873	0.00938887
AT4G09160	0.449086	0.41611	0.39896	0.17657	0.153939	0.286916	0.421386	0.205808	-1.0338	0.0240096
AT5G65610	3.88983	3.5871	4.21329	0.617077	0	0	3.89674	0.205692	-4.2437	0.000193748
AT3G17670	1.10191	1.19956	1.37555	0.247946	0.368638	0	1.22567	0.205528	-2.5762	0.0022698
AT3G63375	2.53968	1.93184	1.31627	0.614404	0	0	1.92926	0.204801	-3.2358	0.0212109
AT2G43630	0.537272	0.486543	0.435457	0.110682	0.283901	0.218384	0.486424	0.204322	-1.2514	0.0144086
AT3G06483	0.438692	0.429818	0.361698	0.103082	0.246834	0.26194	0.410069	0.203952	-1.0076	0.0375359
AT5G17920	0.453191	0.471394	0.39037	0.0907664	0.247758	0.272547	0.438318	0.203691	-1.1056	0.0382796
AT1G69526	0.770854	0.785687	0.490165	0.163409	0.447003	0	0.682236	0.203471	-1.7454	0.0465115
AT5G03380	0.529106	0.562143	0.43179	0.108045	0.224996	0.276906	0.50768	0.203316	-1.3202	0.0099399
AT4G30080	0.437335	0.70316	0.641695	0.275671	0	0.333994	0.594063	0.203222	-1.5476	0.0433155
AT5G03510	2.12492	3.72947	2.49389	0.277847	0.307011	0.0230938	2.78276	0.20265	-3.7795	0.0300631
AT3G58010	1.02803	0.946529	0.918217	0.159326	0	0.448451	0.964258	0.202592	-2.2508	0.0229476
AT2G24240	0.641103	0.835445	0.593836	0.13117	0.246162	0.229946	0.690128	0.202426	-1.7695	0.0105727
AT3G53340	0.980704	0.778976	0.721546	0.168726	0	0.438208	0.827075	0.202311	-2.0314	0.0204803
AT4G31510	0.473872	0.635708	0.516554	0.242657	0.104485	0.259472	0.542044	0.202205	-1.4226	0.0078887
AT5G63440	0.925283	1.03887	1.16124	0.402882	0	0.203657	1.0418	0.20218	-2.3654	0.00669796
AT4G31160	0.526211	0.593694	0.553089	0.0872699	0.174521	0.343059	0.557665	0.201617	-1.4678	0.0346723
AT1G76110	0.991934	0.598919	0.782351	0.324682	0	0.279863	0.791068	0.201515	-1.9729	0.0184146
AT1G20020	0.620463	0.668087	0.600836	0.0933785	0.212296	0.298763	0.629796	0.201479	-1.6443	0.0120127
AT1G21730	0.394366	0.417495	0.440209	0.12045	0.278883	0.204971	0.417357	0.201434	-1.051	0.0338033
AT1G67170	1.00038	0.584384	0.739507	0.29835	0	0.305646	0.774757	0.201332	-1.9442	0.0233472
AT1G10700	0.399243	0.439273	0.432061	0.159178	0.24068	0.203542	0.423526	0.201134	-1.0743	0.00350408
AT2G40800	0.400186	0.429065	0.395495	0.121236	0.191041	0.290292	0.408249	0.200856	-1.0233	0.0462417
AT1G29120	0.410147	0.455876	0.37316	0.143121	0.149845	0.309202	0.413061	0.200722	-1.0412	0.0429099
AT3G52710	0.498985	0.454436	0.334532	0.0984594	0.236427	0.267269	0.429318	0.200718	-1.0969	0.0330597
AT2G40950	0.471326	0.598046	0.373716	0.108618	0.336003	0.156916	0.481029	0.200512	-1.2624	0.0418951
AT3G63030	1.21653	0.979858	0.814184	0.409825	0	0.191612	1.00352	0.200479	-2.3236	0.00846708
AT2G46400	1.82286	0.762887	1.57272	0	0.599883	0	1.38616	0.199961	-2.7933	0.0441807
AT5G13630	0.435838	0.470666	0.406603	0.104353	0.249994	0.245412	0.437703	0.19992	-1.1305	0.0259685
AT5G09670	0.62689	0.61627	0.586152	0.0670674	0.183232	0.348985	0.609771	0.199761	-1.61	0.0351065
AT1G03160	0.349876	0.455598	0.402063	0.151584	0.179993	0.26769	0.402512	0.199756	-1.0108	0.0124501
AT2G38410	0.712049	0.760769	0.727107	0.125487	0.173214	0.300002	0.733308	0.199568	-1.8775	0.0061871
AT5G49520	1.20881	1.43233	1.10636	0.117346	0	0.479777	1.24917	0.199041	-2.6498	0.00580865
AT5G59030	0.647515	0.786479	0.561547	0.124112	0.241424	0.229963	0.66518	0.1985	-1.7446	0.00718536
AT5G53480	0.44844	0.450555	0.423862	0.127633	0.256302	0.211234	0.440952	0.19839	-1.1523	0.0191345
AT5G06560	0.695675	0.708248	0.565321	0.116568	0.170871	0.307617	0.656415	0.198352	-1.7265	0.0038114
AT2G06050	0.737011	0.568419	0.41672	0.127783	0.151324	0.315318	0.57405	0.198141	-1.5346	0.0344053
AT4G30490	0.571074	0.642992	0.374724	0.123429	0.209667	0.261041	0.529597	0.198046	-1.4191	0.035443
AT4G32020	0.7363	0.754945	0.691976	0.116767	0.22037	0.256794	0.72774	0.197977	-1.8781	0.00203279
AT5G22690	0.658337	0.824883	0.485668	0.0829354	0.281416	0.228521	0.656296	0.197624	-1.7316	0.0233947
AT4G33300	0.523871	0.589485	0.481886	0.0720986	0.176752	0.343912	0.531748	0.197588	-1.4282	0.0377094
AT3G46820	0.48436	0.44097	0.531092	0.096632	0.23106	0.264333	0.485474	0.197342	-1.2987	0.0157074
AT1G07510	0.448904	0.410618	0.442319	0.13974	0.250921	0.201143	0.433947	0.197268	-1.1374	0.0105234
AT3G29350	0.88121	0.780219	0.817512	0.188851	0	0.402857	0.826314	0.197236	-2.0668	0.0265839
AT1G21450	0.393058	0.513267	0.454432	0.085611	0.222402	0.283073	0.453586	0.197029	-1.203	0.0281794
AT2G35450	0.593326	0.792401	0.521066	0.0262334	0.244545	0.320062	0.635598	0.196947	-1.6903	0.021783
AT5G42940	0.530845	0.487089	0.446772	0.159562	0.168575	0.262517	0.488236	0.196885	-1.3102	0.00280239
AT1G76140	0.602408	0.585944	0.471047	0.155545	0.098113	0.336587	0.553133	0.196748	-1.4913	0.0203916
AT5G52860	0.773674	0.872629	0.685354	0.143889	0.257081	0.186194	0.777219	0.195721	-1.9895	0.00182696
AT1G67060	0.737139	0.722369	0.549402	0.0838081	0.238084	0.265178	0.669637	0.19569	-1.7748	0.00462918
AT4G33920	0.666976	0.688331	0.619677	0.0795215	0.318111	0.188609	0.658328	0.195414	-1.7523	0.015418
AT1G47580	0.770381	0.786404	0.957976	0	0.417567	0.168532	0.838254	0.195366	-2.1012	0.018744
AT5G17230	0.555757	0.66282	0.499903	0.0956702	0.316822	0.173446	0.572827	0.195313	-1.5523	0.0114532
AT5G51080	1.08383	1.47895	1.06731	0	0	0.585453	1.21003	0.195151	-2.6324	0.016539
AT1G56240	0.981727	0.911262	1.16902	0.0806185	0.502789	0	1.02067	0.194469	-2.3919	0.0188032
AT4G35760	0.516529	0.538246	0.422202	0.119689	0.202147	0.261276	0.492326	0.194371	-1.3408	0.00570945
AT5G64270	0.433735	0.4363	0.38691	0.111047	0.223259	0.248759	0.418982	0.194355	-1.1082	0.0225254
AT4G30310	0.439343	0.42588	0.418476	0.101598	0.203613	0.277275	0.4279	0.194162	-1.14	0.0426073
AT3G49390	0.645835	0.616017	0.502385	0.141723	0.255184	0.185501	0.588079	0.194136	-1.5989	0.00259484
AT1G14130	1.45995	1.13149	0.991368	0.581916	0	0	1.19427	0.193972	-2.6222	0.0169128
AT1G21910	0.440457	0.487544	0.662855	0.0709563	0.339153	0.17159	0.530285	0.1939	-1.4515	0.0322515
AT3G62570	0.959546	0.70816	0.686956	0	0.309145	0.271806	0.784887	0.19365	-2.019	0.0109894
AT1G79600	0.490846	0.538742	0.466279	0.0755852	0.189571	0.315754	0.498622	0.193637	-1.3646	0.038437
AT4G33950	0.70545	0.713882	0.642642	0.208623	0.371282	0	0.687325	0.193302	-1.8301	0.039293
AT2G30530	0.554551	0.64045	0.62043	0	0.324718	0.253759	0.605144	0.192826	-1.65	0.0449214
AT4G27030	1.09819	0.858079	1.23752	0	0	0.577588	1.0646	0.192529	-2.4672	0.0262239
AT1G66100	0.933415	0.906893	1.0551	0.198651	0	0.378872	0.965135	0.192508	-2.3258	0.0103364
AT5G11150	0.860389	0.847637	0.842414	0.132919	0.0958577	0.348528	0.850147	0.192435	-2.1433	0.0137272
AT3G21700	0.590506	0.759334	0.862791	0.222821	0.178736	0.174643	0.737544	0.192067	-1.9411	0.0175611
AT2G16365	0.742174	0.931131	0.765528	0.0388462	0.15459	0.382538	0.812944	0.191991	-2.0821	0.0107724
AT5G02910	0.768454	0.725715	0.503653	0.192407	0.382953	0	0.665941	0.191787	-1.7959	0.0297604
AT2G39950	0.487683	0.462771	0.53245	0.160132	0.253945	0.161145	0.494301	0.191741	-1.3662	0.00227736
AT1G78000	0.568478	0.49961	0.40532	0.0831285	0.232479	0.259246	0.491136	0.191618	-1.3579	0.0150374
AT5G36920	4.44424	8.04572	4.19314	0.574433	0	0	5.56103	0.191478	-4.8601	0.0468239
AT4G15955	0.523288	0.42752	0.374906	0.10292	0.256561	0.212921	0.441905	0.190801	-1.2117	0.0164534
AT4G00755	1.23637	1.0042	0.914303	0.0822444	0.395776	0.0940886	1.05162	0.190703	-2.4632	0.00364378
AT1G68720	0.399562	0.497288	0.409518	0.141375	0.199664	0.230706	0.435456	0.190582	-1.1921	0.00417324
AT1G03400	0.902702	0.890969	0.835153	0.147969	0.196349	0.227244	0.876275	0.190521	-2.2014	2.71e-05
AT5G27710	0.670995	0.426631	0.520101	0	0.295521	0.275403	0.539242	0.190308	-1.5026	0.0469755
AT3G05670	0.578009	0.519713	0.493273	0.071368	0.168704	0.330851	0.530331	0.190308	-1.4786	0.0355593
AT1G28390	0.754927	0.727348	0.748219	0.131017	0.405825	0.0333196	0.743498	0.190054	-1.9679	0.0376319
AT3G50570	1.74613	0.9446	1.26547	0.569813	0	0	1.31874	0.189938	-2.7956	0.0213132
AT2G01260	0.508283	0.652299	0.463609	0.139482	0.239457	0.190641	0.541397	0.18986	-1.5118	0.0121599
AT4G17650	0.380458	0.499139	0.372964	0.177415	0.199174	0.191776	0.41752	0.189455	-1.14	0.0281854
AT1G50440	0.753793	0.718923	0.637379	0.204265	0.104634	0.259248	0.703365	0.189382	-1.893	0.00113317
AT3G60200	0.723221	0.794872	0.734473	0.187179	0.293534	0.0861319	0.750855	0.188948	-1.9905	0.0057319
AT3G23100	0.780466	0.667955	0.828182	0.125862	0.440455	0	0.758868	0.188772	-2.0072	0.0366246
AT1G65260	0.510326	0.595626	0.541905	0.0908941	0.227595	0.247742	0.549286	0.188744	-1.5411	0.00760897
AT1G48850	0.471705	0.456199	0.4668	0.0861045	0.281401	0.197834	0.464901	0.188446	-1.3028	0.0386439
AT3G04255	22.4676	29.1449	21.8189	0.162195	0.402131	0	24.4771	0.188109	-7.0237	0.00903329
AT4G14920	0.550443	0.584052	0.443329	0.0894008	0.215076	0.259557	0.525941	0.188011	-1.4841	0.00762578
AT1G17700	0.944064	1.50908	1.04766	0.10199	0	0.461044	1.16694	0.187678	-2.6364	0.0129857
AT5G04590	0.437095	0.42737	0.352545	0.0909567	0.243249	0.22871	0.40567	0.187638	-1.1124	0.0273392
AT4G17615	0.708376	0.771201	0.892565	0.12072	0.328558	0.113532	0.790714	0.187603	-2.0755	0.00310324
AT4G37940	0.933772	1.51752	0.714765	0	0	0.562726	1.05535	0.187575	-2.4922	0.0494507
AT4G18300	0.426249	0.548276	0.422258	0.331405	0.146594	0.0837865	0.465594	0.187262	-1.314	0.0439122
AT1G58070	1.44168	1.67461	1.23034	0.0312401	0.227256	0.302113	1.44888	0.18687	-2.9548	0.00232047
AT5G45940	1.67806	1.31137	1.58074	0.133528	0	0.427034	1.52339	0.186854	-3.0273	0.00143617
AT5G06830	0.481488	0.415328	0.526281	0.112015	0.201076	0.2474	0.474366	0.18683	-1.3443	0.00557218
AT5G13760	0.444414	0.421738	0.439082	0.146873	0.201728	0.210124	0.435078	0.186242	-1.2241	0.00307284
AT3G44190	0.75941	0.668371	0.590306	0.0439823	0.266092	0.245768	0.672696	0.185281	-1.8602	0.00682022
AT1G74740	0.477522	0.492262	0.52658	0.184099	0.235831	0.135654	0.498788	0.185195	-1.4294	0.00250628
AT3G45240	0.403232	0.408374	0.428092	0.153108	0.160209	0.242165	0.413232	0.185161	-1.1582	0.0111535
AT5G51050	0.668527	0.48405	0.963956	0.249404	0.30597	0	0.705511	0.185125	-1.9302	0.0437217
AT1G35670	0.633864	0.704397	0.584746	0.143045	0.174254	0.238062	0.641002	0.18512	-1.7919	0.000644894
AT3G16150	0.661606	0.809196	0.668613	0.0746751	0.297427	0.182566	0.713138	0.18489	-1.9475	0.00360678
AT2G14910	0.419324	0.409675	0.341831	0.0819569	0.204162	0.26826	0.390277	0.184793	-1.0786	0.0468743
AT4G36650	1.04968	0.752436	0.629325	0.127836	0	0.424707	0.810481	0.184181	-2.1377	0.0241277
AT3G27925	0.405655	0.418548	0.299552	0.0945793	0.182531	0.274226	0.374585	0.183779	-1.0273	0.0458781
AT1G68410	0.70926	0.737704	0.634674	0.0483081	0.209437	0.29227	0.693879	0.183338	-1.9202	0.00980442
AT5G62260	0.946008	0.776589	0.865618	0.0912529	0	0.458304	0.862738	0.183186	-2.2356	0.0291575
AT5G61970	0.475756	0.437822	0.412321	0.112805	0.183797	0.252903	0.441966	0.183168	-1.2708	0.0122253
AT5G49645	0.666796	1.21878	0.879725	0.549086	0	0	0.921768	0.183029	-2.3323	0.039515
AT3G61930	0.641511	1.23976	1.28215	0.549051	0	0	1.05447	0.183017	-2.5265	0.0350459
AT5G44870	0.342133	0.397165	0.421949	0.0983044	0.216165	0.23361	0.387082	0.182693	-1.0832	0.0226302
AT1G35220	0.389647	0.430528	0.42453	0.111035	0.262662	0.174364	0.414902	0.182687	-1.1834	0.0264414
AT5G28650	1.83736	1.79511	1.28656	0.547051	0	0	1.63968	0.18235	-3.1686	0.00459133
AT1G12090	0.496901	0.504764	0.505832	0.0784232	0.238358	0.229605	0.502499	0.182128	-1.4642	0.0249823
AT5G01720	0.39115	0.417789	0.403667	0.098675	0.167819	0.278725	0.404202	0.18174	-1.1532	0.0486311
AT4G26530	1.4341	1.44173	0.837762	0.0973611	0.187737	0.259271	1.23786	0.181456	-2.7702	0.0287029
AT2G26190	0.724405	0.623018	0.594925	0.113357	0.172857	0.258003	0.647449	0.181406	-1.8355	0.00128392
AT3G01120	0.412713	0.417776	0.329377	0.111554	0.215301	0.217249	0.386622	0.181368	-1.092	0.0114075
AT5G21222	0.472562	0.61273	0.43428	0.0280646	0.301846	0.214136	0.506524	0.181349	-1.4819	0.0351576
AT4G26455	0.611892	0.60364	0.512632	0.0605678	0.193501	0.289437	0.576055	0.181169	-1.6689	0.0141411
AT2G45120	1.9718	1.29953	1.49712	0	0	0.542993	1.58948	0.180998	-3.1345	0.00655453
AT4G32980	0.595789	0.80834	0.790371	0.190847	0	0.351868	0.7315	0.180905	-2.0156	0.0147219
AT4G02030	0.497572	0.534103	0.451687	0.154226	0.151871	0.236562	0.494454	0.180886	-1.4508	0.00113732
AT5G51150	0.40279	0.436791	0.348614	0.0795335	0.26238	0.200018	0.396065	0.180644	-1.1326	0.0389422
AT2G39518	0.703382	0.728639	0.808042	0.0769223	0.345196	0.119801	0.746688	0.18064	-2.0474	0.0124087
AT1G26370	0.502477	0.470628	0.430648	0.161379	0.0802043	0.299998	0.467917	0.180527	-1.374	0.036132
AT1G09810	0.584903	0.711999	0.621341	0.146303	0.104128	0.29036	0.639414	0.180263	-1.8266	0.0039956
AT5G27600	0.414885	0.404365	0.356839	0.157586	0.221524	0.16153	0.39203	0.180213	-1.1213	0.00162644
AT2G45400	0.637026	0.786913	0.548456	0.276333	0.262368	0	0.657465	0.179567	-1.8724	0.0155007
AT1G09430	0.493116	0.500285	0.447964	0.0941143	0.191637	0.252746	0.480455	0.179499	-1.4204	0.0145422
AT3G07100	0.496566	0.474067	0.448937	0.108632	0.288683	0.14098	0.47319	0.179432	-1.399	0.0279189
AT3G01370	0.367107	0.419745	0.347332	0.155887	0.247067	0.13489	0.378061	0.179281	-1.0764	0.0124601
AT2G32850	0.583313	0.557281	0.45672	0.0437485	0.268401	0.225246	0.532438	0.179132	-1.5716	0.0187851
AT4G11211	0.858221	0.959542	0.5344	0.0757222	0.286486	0.174066	0.784054	0.178758	-2.1329	0.0260436
AT4G01250	1.23038	1.12413	0.902556	0.219743	0.121119	0.195319	1.08569	0.178727	-2.6028	0.0069335
AT5G03552	0.480884	0.700377	0.89293	0.3122	0.222072	0	0.691397	0.178091	-1.9569	0.0298124
AT2G24820	0.745031	0.665585	0.69175	0.114817	0.26755	0.150586	0.700789	0.177651	-1.9799	0.00216594
AT1G78970	0.577695	0.776096	0.752072	0.125712	0	0.40448	0.701954	0.176731	-1.9898	0.0297157
AT4G12510	1.5504	1.17173	0.649145	0	0	0.529335	1.12376	0.176445	-2.671	0.0469995
AT4G33980	0.848742	0.763464	0.752527	0.123685	0.0713771	0.333809	0.788244	0.17629	-2.1607	0.00935336
AT1G32080	0.585552	0.475513	0.478398	0.115885	0.222542	0.190054	0.513155	0.17616	-1.5425	0.00232809
AT5G50780	0.717245	0.70879	0.504859	0.195058	0	0.333333	0.643631	0.17613	-1.8696	0.0206309
AT1G29370	0.454536	0.418475	0.410056	0.128834	0.117932	0.281576	0.427689	0.176114	-1.2801	0.0345049
AT5G45920	1.46676	0.705565	1.14702	0	0	0.528091	1.10645	0.17603	-2.652	0.0322708
AT2G35230	0.584807	0.661336	0.665064	0.161788	0	0.365939	0.637069	0.175909	-1.8566	0.0420815
AT5G14180	0.553709	0.479071	0.579241	0.158815	0.125604	0.240901	0.53734	0.175107	-1.6176	0.00145597
AT1G34220	0.40909	0.369607	0.371768	0.145775	0.226191	0.153295	0.383488	0.175087	-1.1311	0.00574543
AT1G09932	0.742425	0.926591	0.486643	0.153681	0.370075	0	0.718553	0.174585	-2.0412	0.0323284
AT4G20000	0.792535	0.830693	0.805664	0.0920868	0.201909	0.228215	0.80963	0.17407	-2.2176	0.00258121
AT1G30320	1.07996	1.09929	0.724209	0.210762	0	0.310403	0.96782	0.173722	-2.478	0.00794097
AT4G18670	0.5756	0.605138	0.423349	0.137907	0.13695	0.246196	0.534696	0.173684	-1.6223	0.00889405
AT2G26200	0.554574	0.824659	0.606513	0.0855644	0	0.435014	0.661915	0.173526	-1.9315	0.0454042
AT2G19800	0.677448	0.689658	0.634373	0.062912	0.219616	0.237606	0.66716	0.173378	-1.9441	0.00795644
AT3G50650	0.505015	0.571629	0.464282	0.102947	0.32026	0.0968122	0.513642	0.17334	-1.5672	0.0291469
AT4G14780	1.00923	0.977897	1.22254	0.5198	0	0	1.06989	0.173267	-2.6264	0.0215866
AT2G42220	0.447959	0.439581	0.412968	0.0948695	0.131627	0.292495	0.433503	0.172997	-1.3253	0.0465409
AT5G19400	0.461676	0.508618	0.502467	0.0717824	0.224459	0.222425	0.49092	0.172889	-1.5056	0.01793
AT1G09795	0.873461	0.880586	1.01617	0.143834	0.0999148	0.274097	0.923406	0.172615	-2.4194	0.000459226
AT3G26085	0.549126	0.450313	0.328204	0.0563911	0.225387	0.235253	0.442548	0.172344	-1.3605	0.0356213
AT5G11390	0.540865	0.640563	0.603528	0.317551	0	0.198703	0.594985	0.172085	-1.7897	0.0350949
AT3G61670	0.366124	0.396676	0.429775	0.133953	0.196957	0.185243	0.397525	0.172051	-1.2082	0.00108732
AT1G72690	1.20163	0.732215	1.34139	0	0	0.515998	1.09174	0.171999	-2.6662	0.0219662
AT2G14680	0.353591	0.417458	0.490861	0.097453	0.234058	0.183936	0.420636	0.171816	-1.2917	0.0114841
AT5G19760	0.371539	0.390551	0.315035	0.0901285	0.179556	0.245591	0.359042	0.171759	-1.0638	0.0348898
AT2G37540	1.51705	1.47515	1.355	0.0539822	0	0.461225	1.44907	0.171736	-3.0769	0.00754924
AT1G50640	0.696388	0.755937	0.719579	0.126045	0.247152	0.14108	0.723968	0.171426	-2.0783	0.00133775
AT1G75410	0.602999	0.599766	0.479511	0.0135988	0.340643	0.159814	0.560759	0.171352	-1.7104	0.0384697
AT1G49010	1.88892	1.85039	1.57318	0.127211	0.386683	0	1.77083	0.171298	-3.3698	0.000494449
AT1G69370	0.833996	0.834954	0.655914	0.235879	0	0.277976	0.774955	0.171285	-2.1777	0.00650238
AT1G18860	0.676204	0.797405	0.458299	0.162669	0	0.351016	0.643969	0.171228	-1.9111	0.02907
AT5G59540	0.478419	0.463572	0.40798	0.0885525	0.240005	0.18391	0.44999	0.170822	-1.3974	0.0119291
AT2G36200	0.499337	0.552631	0.376005	0.264531	0	0.247654	0.475991	0.170728	-1.4792	0.048877
AT1G77080	0.576871	0.754359	0.541109	0.067092	0.214573	0.230516	0.624113	0.170727	-1.8701	0.00661642
AT1G74720	0.353945	0.481991	0.293087	0.116087	0.143947	0.251204	0.376341	0.170413	-1.143	0.0454605
AT2G23170	0.731385	0.766346	0.820069	0.0968997	0.0540976	0.35949	0.7726	0.170162	-2.1828	0.0185229
AT1G01510	0.336136	0.401147	0.389777	0.151632	0.161855	0.196905	0.375687	0.170131	-1.1429	0.00180871
AT4G20400	0.453776	0.399964	0.317948	0.211125	0.12953	0.16909	0.390563	0.169915	-1.2007	0.0141713
AT3G22980	0.584476	0.398405	0.334482	0.0913065	0.225158	0.192985	0.439121	0.169816	-1.3706	0.0492173
AT5G65683	0.544317	0.596857	0.378207	0.236815	0	0.272469	0.506461	0.169761	-1.5769	0.038733
AT5G46110	0.46615	0.45658	0.4301	0.0785427	0.211775	0.217548	0.450943	0.169288	-1.4135	0.0203386
AT4G09980	0.65222	0.682049	0.505047	0.130798	0	0.376806	0.613106	0.169201	-1.8574	0.0382616
AT2G24270	0.497366	0.494379	0.44201	0.0886311	0.229193	0.18972	0.477918	0.169182	-1.4982	0.0089612
AT3G01610	0.582049	0.621429	0.459467	0.146507	0.360869	0	0.554315	0.169125	-1.7126	0.0486775
AT1G17290	0.393696	0.370802	0.364683	0.110557	0.149422	0.247121	0.376394	0.169033	-1.1549	0.0314688
AT2G01940	0.799414	0.766125	0.644534	0.19878	0	0.307407	0.736691	0.168729	-2.1264	0.0111182
AT1G33475	1.79046	1.03988	0.88309	0.505672	0	0	1.23781	0.168557	-2.8765	0.0410519
AT4G09760	0.745086	0.646779	0.781001	0.251141	0	0.253471	0.724289	0.168204	-2.1064	0.0107115
AT1G79150	0.564608	0.485911	0.598601	0.117561	0.157758	0.228321	0.549707	0.16788	-1.7112	0.00120298
AT1G15830	1.05745	1.29864	0.774422	0.396909	0	0.10657	1.04351	0.167827	-2.6364	0.011848
AT1G56660	0.575841	0.864551	0.993438	0	0	0.50347	0.811277	0.167823	-2.2733	0.0410404
AT3G28970	0.600925	0.723262	0.681565	0.170231	0	0.333098	0.668584	0.167776	-1.9946	0.0238323
AT2G29490	1.21059	1.01497	1.13329	0	0	0.501905	1.11962	0.167302	-2.7425	0.0205323
AT1G42990	0.642362	0.663369	0.567065	0.0731473	0.11197	0.316674	0.624265	0.167263	-1.9	0.0162368
AT5G17400	0.591048	0.529134	0.393801	0.21583	0	0.285133	0.504661	0.166988	-1.5956	0.03762
AT1G02700	1.1436	0.731532	1.66201	0.500423	0	0	1.17905	0.166808	-2.8214	0.0426009
AT4G12830	1.1334	1.23398	1.50792	0	0.5001	0	1.29177	0.1667	-2.954	0.00735317
AT5G51840	0.827083	0.555879	0.700282	0.258548	0.241227	0	0.694415	0.166592	-2.0595	0.0100389
AT3G23900	0.291354	0.349976	0.390442	0.0780918	0.208855	0.212648	0.343924	0.166531	-1.0463	0.0356281
AT5G43450	0.784621	0.817557	0.775277	0.0640503	0.179418	0.25587	0.792485	0.166446	-2.2513	0.00573619
AT1G18200	1.37005	1.8352	1.3181	0.253725	0	0.24527	1.50778	0.166332	-3.1803	0.0055853
AT1G21010	0.558204	0.599434	0.478171	0.218571	0.189552	0.0906007	0.54527	0.166241	-1.7137	0.0020214
AT2G15042	0.561989	0.713478	0.838536	0.163253	0	0.335144	0.704668	0.166132	-2.0846	0.0137371
AT3G46640	0.468352	0.49888	0.420347	0.101182	0.240605	0.155852	0.462526	0.16588	-1.4794	0.00671921
AT4G33010	0.79724	0.805042	0.666509	0.0578325	0.219396	0.220353	0.756264	0.165861	-2.1889	0.00126446
AT5G66060	0.397312	0.479044	0.33748	0.103854	0.230906	0.16197	0.404612	0.165577	-1.289	0.0125711
AT3G20310	0.709201	0.703789	0.653002	0.0828112	0.255089	0.157995	0.688664	0.165299	-2.0587	0.00452886
AT1G50290	0.878147	1.05952	1.03074	0.156023	0	0.339523	0.989471	0.165182	-2.5826	0.00433522
AT3G10130	0.704552	0.782657	0.697245	0.0608374	0.107257	0.327362	0.728151	0.165152	-2.1404	0.0135682
AT5G22000	0.465134	0.642804	0.540795	0.0437517	0.185258	0.266221	0.549578	0.165077	-1.7352	0.0110178
AT1G34750	0.555951	0.441188	0.603329	0.127155	0.170715	0.197326	0.533489	0.165065	-1.6924	0.00823788
AT3G52220	0.483934	0.617619	0.63041	0.196837	0.298213	0	0.577321	0.165017	-1.8068	0.0244468
AT5G44020	0.393421	0.390892	0.337048	0.0742117	0.180584	0.239714	0.373787	0.164837	-1.1812	0.0365533
AT3G15820	0.411018	0.376013	0.321345	0.131451	0.122949	0.239948	0.369459	0.164783	-1.1648	0.0144203
AT4G15230	0.510021	0.616697	0.448558	0.0783126	0.261674	0.153582	0.525092	0.164523	-1.6743	0.0077297
AT3G23255	0.702562	0.666468	0.923233	0.493516	0	0	0.764088	0.164505	-2.2156	0.0488755
AT5G15260	0.709725	0.589222	0.801932	0	0.321899	0.171498	0.700293	0.164466	-2.0902	0.0121955
AT2G30700	0.472949	0.498944	0.465487	0.161294	0.0975073	0.234527	0.479127	0.164443	-1.5428	0.0114785
AT4G24020	0.312772	0.414383	0.289554	0.123598	0.142117	0.227223	0.338903	0.164313	-1.0444	0.0262236
AT1G10210	0.387798	0.504213	0.366393	0.0908708	0.169782	0.232207	0.419468	0.164287	-1.3523	0.0126062
AT5G61440	1.13491	1.00067	1.0914	0.106591	0.11808	0.267811	1.07566	0.164161	-2.712	0.000232222
AT5G20070	0.357131	0.399851	0.410374	0.168255	0.136831	0.187094	0.389119	0.16406	-1.246	0.0005351
AT1G25400	0.477373	0.510158	0.474666	0.0615549	0.130646	0.299771	0.487399	0.163991	-1.5715	0.0416236
AT2G32160	1.29698	0.750898	0.899567	0.491667	0	0	0.982481	0.163889	-2.5837	0.0239835
AT4G00760	0.615581	1.05669	0.834464	0.135544	0.190153	0.164851	0.835577	0.163516	-2.3533	0.0324132
AT4G11100	1.37143	1.09748	0.971486	0.291734	0	0.198204	1.1468	0.163313	-2.8119	0.00347805
AT2G32710	0.509813	0.759749	0.693178	0.0990536	0.106047	0.284193	0.654247	0.163098	-2.0041	0.00777769
AT4G33660	1.74128	2.52277	1.6183	0.489234	0	0	1.96078	0.163078	-3.5878	0.0100047
AT2G37970	0.913309	0.893503	0.923768	0.276867	0.02851	0.183199	0.910194	0.162859	-2.4826	0.00849394
AT4G35480	0.438166	0.359666	0.422384	0.0957089	0.166452	0.226326	0.406739	0.162829	-1.3207	0.00875694
AT1G74590	0.921593	0.766264	0.740479	0.202346	0	0.28561	0.809446	0.162652	-2.3151	0.00497374
AT5G11680	0.39639	0.51947	0.494559	0.132518	0.12409	0.231213	0.47014	0.162607	-1.5317	0.00388925
AT2G39670	0.4607	0.45777	0.417954	0.0903777	0.142875	0.253977	0.445475	0.16241	-1.4557	0.0211147
AT1G35420	0.402383	0.4372	0.388582	0.121882	0.186623	0.177864	0.409388	0.162123	-1.3364	0.000942584
AT1G50740	0.585742	0.683289	0.612679	0	0.184911	0.301138	0.627237	0.162016	-1.9529	0.0244655
AT5G26990	0.687923	0.866612	0.842623	0.208388	0	0.27672	0.799053	0.161703	-2.3049	0.00487308
AT3G10572	0.813999	0.673578	0.386115	0.214225	0.270841	0	0.624564	0.161689	-1.9496	0.0451921
AT5G46910	0.457794	0.699796	0.52034	0.185965	0	0.299057	0.55931	0.161674	-1.7906	0.0261023
AT5G61500	0.382506	0.385989	0.379947	0.0803081	0.167055	0.237519	0.382814	0.161628	-1.244	0.0395691
AT5G36910	0.929088	0.915401	0.890412	0	0	0.483719	0.911634	0.16124	-2.4992	0.0425943
AT5G24170	0.600535	0.841422	0.68968	0.157123	0.325355	0	0.710546	0.160826	-2.1434	0.0113055
AT5G61380	0.518694	0.553182	0.474799	0.0922099	0.146553	0.243222	0.515558	0.160662	-1.6821	0.00572112
AT1G08200	0.688899	0.612696	0.523879	0.0995539	0.147767	0.233824	0.608491	0.160382	-1.9237	0.00220064
AT4G04880	0.597025	0.598916	0.402983	0.189622	0	0.290763	0.532975	0.160129	-1.7348	0.028296
AT4G34240	0.678879	0.651888	0.593117	0.0778364	0.157944	0.244179	0.641295	0.159986	-2.003	0.00290365
AT1G18570	0.624134	0.615692	0.546992	0.116179	0.154256	0.209391	0.595606	0.159942	-1.8968	0.000297798
AT3G22740	0.864682	0.858919	0.681341	0.479733	0	0	0.801647	0.159911	-2.3257	0.0432669
AT1G59760	0.267951	0.338704	0.372799	0.0662325	0.199212	0.213459	0.326484	0.159635	-1.0322	0.0492742
AT5G48530	0.51847	0.634097	0.502302	0.223154	0	0.25559	0.551623	0.159581	-1.7894	0.0226927
AT2G27680	0.485756	0.528416	0.462727	0.0788942	0.233834	0.165812	0.4923	0.159513	-1.6259	0.00882459
AT2G14110	1.03743	0.77459	0.976253	0.478283	0	0	0.929425	0.159428	-2.5434	0.0238527
AT4G21705	0.651309	0.471667	0.513663	0.317553	0	0.160304	0.545547	0.159286	-1.7761	0.0316401
AT2G27450	0.364942	0.344076	0.272666	0.124934	0.227812	0.124684	0.327228	0.159143	-1.04	0.0206199
AT2G03470	0.396091	0.479659	0.389142	0.136528	0.174839	0.165573	0.42163	0.15898	-1.4071	0.00583761
AT3G05625	1.00324	0.755635	1.21554	0	0.476916	0	0.99147	0.158972	-2.6408	0.0168959
AT4G00950	0.880195	0.749888	0.80839	0.254513	0	0.221318	0.812824	0.15861	-2.3575	0.00606519
AT1G57770	0.416353	0.548633	0.404421	0.0684669	0.242782	0.164424	0.456469	0.158558	-1.5255	0.0122961
AT2G46915	0.528135	0.664846	0.468893	0.0534106	0.320433	0.101678	0.553958	0.158507	-1.8052	0.0209036
AT5G54569	0.705265	0.679435	0.57268	0.0958764	0.37909	0	0.65246	0.158322	-2.043	0.0371042
AT5G48930	0.533042	0.587574	0.529688	0.0777715	0.134636	0.262243	0.550102	0.158217	-1.7978	0.0118076
AT5G53060	0.35723	0.364843	0.28864	0.131623	0.126196	0.216644	0.336905	0.158155	-1.091	0.0100991
AT1G03590	0.336208	0.354048	0.473033	0.093649	0.252587	0.127632	0.387763	0.157956	-1.2957	0.0242424
AT5G60570	0.464609	0.435803	0.303134	0.0709878	0.207187	0.19456	0.401182	0.157578	-1.3482	0.0217026
AT5G24200	1.06824	1.45854	0.953078	0.471911	0	0	1.15995	0.157304	-2.8824	0.0102808
AT5G24210	0.365249	0.435896	0.406995	0.0651265	0.141578	0.264984	0.402713	0.157229	-1.3569	0.0398386
AT1G28520	0.334246	0.494266	0.46489	0.134144	0.166308	0.169054	0.431134	0.156502	-1.462	0.0257627
AT3G22260	0.636487	0.565561	0.425609	0.136237	0	0.333072	0.542553	0.156436	-1.7942	0.0360761
AT3G06960	0.600341	0.503467	0.373066	0.17429	0	0.294689	0.492291	0.156326	-1.655	0.039007
AT1G72030	1.30164	1.25111	1.42459	0.468935	0	0	1.32578	0.156312	-3.0843	0.0111105
AT3G62470	0.749882	0.689439	0.588431	0.219928	0	0.248208	0.675917	0.156045	-2.1149	0.00847692
AT5G52910	0.378963	0.300085	0.351532	0.0884314	0.220221	0.159202	0.343527	0.155952	-1.1393	0.0202428
AT2G15480	0.380382	0.657147	0.678184	0.119188	0.054228	0.294208	0.571904	0.155874	-1.8754	0.0288684
AT2G30140	0.649581	0.817334	0.768014	0.107559	0.180448	0.179268	0.744976	0.155758	-2.2579	0.00208558
AT4G11960	0.36939	0.343278	0.282358	0.101963	0.12333	0.24177	0.331675	0.155688	-1.0911	0.0352563
AT2G30500	0.522502	0.396308	0.388988	0.087742	0.190562	0.188513	0.435933	0.155606	-1.4862	0.00813772
AT1G68830	0.612354	0.597566	0.488858	0.088734	0.157642	0.220111	0.56626	0.155496	-1.8646	0.00164854
AT5G35970	0.645178	0.600735	0.510102	0.0604713	0.294358	0.111402	0.585338	0.15541	-1.9132	0.0117663
AT1G54510	0.340878	0.48503	0.6044	0.0480441	0.205673	0.212337	0.476769	0.155351	-1.6178	0.0309152
AT4G34730	0.588937	0.531067	0.521375	0.175334	0	0.289747	0.547126	0.155027	-1.8194	0.0365709
AT5G52882	0.34284	0.361683	0.318665	0.0712694	0.191416	0.202127	0.341062	0.154937	-1.1383	0.038171
AT2G32760	0.36327	0.493499	0.457574	0.099751	0.127597	0.237088	0.438114	0.154812	-1.5008	0.00783339
AT1G54740	0.46772	0.571262	0.513792	0.0821671	0.148359	0.233669	0.517591	0.154732	-1.742	0.00372723
AT5G57630	0.679369	0.708677	0.693579	0.0769072	0.23344	0.153523	0.693875	0.154624	-2.1659	0.00558915
AT3G55150	0.475039	0.78012	0.474213	0.0373951	0.190114	0.235841	0.576457	0.15445	-1.9001	0.03314
AT2G25070	0.396356	0.486915	0.470566	0.0955191	0.261024	0.10545	0.451279	0.153998	-1.5511	0.0159743
AT3G49350	0.567584	0.560966	0.399706	0.139252	0	0.322625	0.509419	0.153959	-1.7263	0.0416311
AT5G39090	1.14291	0.737883	0.663698	0.461832	0	0	0.848164	0.153944	-2.4619	0.0316891
AT4G24160	0.400331	0.587155	0.522473	0.115502	0.305486	0.0406043	0.50332	0.153864	-1.7098	0.0267314
AT3G54190	0.544644	0.522756	0.586468	0.10459	0.0986714	0.258216	0.55129	0.153826	-1.8415	0.00994387
AT3G62200	0.650501	0.753218	0.679484	0.051708	0.409521	0	0.694401	0.153743	-2.1752	0.045807
AT3G20350	0.381017	0.346439	0.400883	0.0691369	0.260338	0.131153	0.376113	0.153543	-1.2925	0.0495035
AT2G27080	0.611755	0.561264	0.90703	0.0464956	0.22161	0.192098	0.69335	0.153401	-2.1763	0.0215835
AT3G51360	1.60166	1.03744	1.23268	0.46019	0	0	1.29059	0.153397	-3.0727	0.00738827
AT1G50600	0.343048	0.39345	0.31846	0.110675	0.176099	0.172844	0.351653	0.153206	-1.1987	0.00295029
AT1G03610	0.470655	0.482715	0.411906	0.0979804	0.172867	0.188657	0.455092	0.153168	-1.571	0.00134116
AT5G15570	0.447176	0.632228	0.480659	0.289955	0.169065	0	0.520021	0.153007	-1.765	0.0279705
AT2G32260	0.551971	0.589442	0.614205	0.111822	0.135265	0.211433	0.585206	0.15284	-1.9369	0.000737182
AT3G13550	0.645394	0.695399	0.541199	0.137307	0.15056	0.17053	0.627331	0.152799	-2.0376	0.00699885
AT2G40400	0.464877	0.514913	0.574747	0.140841	0.200771	0.116539	0.518179	0.152717	-1.7626	0.00105905
AT2G26080	0.469739	0.481345	0.426862	0.0684286	0.192964	0.196204	0.459315	0.152532	-1.5904	0.0100815
AT4G24490	0.515382	0.570721	0.644378	0.080841	0.175817	0.200447	0.576827	0.152369	-1.9206	0.0012481
AT1G26660	1.04229	1.42442	1.38243	0.456842	0	0	1.28304	0.152281	-3.0748	0.00507633
AT1G64500	0.764575	0.883294	0.55394	0.163781	0	0.292783	0.733936	0.152188	-2.2698	0.0109335
AT1G68790	0.368933	0.373527	0.301076	0.112283	0.0982387	0.245901	0.347846	0.152141	-1.193	0.035035
AT5G04110	0.899976	0.849216	0.704607	0.15435	0	0.301923	0.817933	0.152091	-2.427	0.0049219
AT5G24270	0.836105	1.09537	0.53079	0.0869151	0	0.368617	0.820756	0.151844	-2.4344	0.0334793
AT3G44630	0.518584	0.555511	0.565277	0.0689039	0.303344	0.0828098	0.546457	0.151686	-1.849	0.0314171
AT3G23660	0.500681	0.461198	0.43099	0.0722326	0.114712	0.267371	0.46429	0.151438	-1.6163	0.0243751
AT5G15980	0.518085	0.535659	0.506103	0.213542	0.152908	0.0873234	0.519949	0.151258	-1.7814	0.00710304
AT1G30280	0.677878	0.799633	0.723786	0.053257	0	0.400431	0.733766	0.151229	-2.2786	0.03532
AT5G04860	0.480179	0.361829	0.542821	0	0.30354	0.14955	0.46161	0.15103	-1.6118	0.0498456
AT5G67250	0.323026	0.32842	0.253855	0.151138	0.126556	0.174754	0.301767	0.150816	-1.0006	0.0102265
AT5G23240	0.505666	0.575948	0.457972	0.0619022	0.11736	0.273112	0.513196	0.150791	-1.767	0.014115
AT1G18480	0.764456	0.791601	0.687464	0.117959	0.197608	0.136411	0.74784	0.150659	-2.3114	0.000165176
AT5G18230	0.439879	0.390851	0.347318	0.100909	0.197727	0.153072	0.392683	0.15057	-1.3829	0.0033514
AT2G23420	0.641203	0.685939	0.560691	0.198268	0	0.253167	0.629277	0.150478	-2.0641	0.0125929
AT4G11410	0.62775	0.56753	0.507373	0.0782313	0.299104	0.0735578	0.567551	0.150298	-1.9169	0.0169098
AT5G16030	0.347366	0.452879	0.359869	0.0716615	0.123006	0.255872	0.386705	0.15018	-1.3645	0.0295368
AT5G08200	1.01051	0.823668	1.08825	0	0	0.450424	0.974143	0.150141	-2.6978	0.0163789
AT5G52430	0.412993	0.568175	0.441579	0.221759	0.228466	0	0.474249	0.150075	-1.66	0.0290413
AT4G04850	0.437211	0.412002	0.510085	0.0962387	0.194316	0.159365	0.4531	0.149973	-1.5951	0.00180395
AT5G61810	0.712081	0.832401	0.828958	0	0.44983	0	0.791147	0.149943	-2.3995	0.0429025
AT2G25000	0.697423	0.680195	0.513962	0.0912242	0	0.358468	0.630527	0.149897	-2.0726	0.0279074
AT1G79330	0.809592	0.744577	0.611269	0.449578	0	0	0.721812	0.149859	-2.268	0.0477641
AT1G31500	0.568004	0.779459	0.743989	0.164604	0.28458	0	0.697151	0.149728	-2.2191	0.00747634
AT2G32100	1.66807	1.49073	1.41389	0.106496	0.191778	0.150709	1.52423	0.149661	-3.3483	0.00133279
AT2G43160	0.363841	0.400031	0.405034	0.119184	0.151994	0.177631	0.389635	0.149603	-1.381	0.000501962
AT3G44720	0.75914	0.720994	0.758839	0.0797237	0.159872	0.20832	0.746324	0.149305	-2.3215	0.00177246
ATMG01200	0.948199	1.12449	0.891958	0.447597	0	0	0.988215	0.149199	-2.7276	0.0167095
AT3G04760	0.406931	0.392209	0.384659	0.0666771	0.184716	0.195335	0.3946	0.148909	-1.406	0.0246555
AT2G43350	0.284108	0.357602	0.39243	0.143226	0.105772	0.197648	0.344713	0.148882	-1.2112	0.00998508
AT3G63430	1.0179	0.61905	0.606477	0	0	0.446263	0.747808	0.148754	-2.3297	0.0411648
AT4G32040	0.562501	0.539583	0.448965	0.0878003	0.24743	0.109982	0.517016	0.148404	-1.8007	0.00537514
AT1G13960	0.819726	0.798409	0.754343	0.122209	0.109837	0.212601	0.790826	0.148216	-2.4157	0.000269082
AT3G55980	0.361423	0.398538	0.344152	0.0752755	0.177884	0.190068	0.368037	0.147743	-1.3168	0.0145698
AT2G22270	1.3503	1.5208	1.31107	0.442993	0	0	1.39406	0.147664	-3.2389	0.00618707
AT5G61010	0.705684	1.01249	0.703185	0.0961303	0.114726	0.231068	0.807121	0.147308	-2.4539	0.0133023
AT3G63450	1.31711	0.859692	0.623962	0.44183	0	0	0.933586	0.147277	-2.6643	0.0399485
AT5G45410	0.267799	0.423798	0.350736	0.0629642	0.165092	0.21348	0.347445	0.147179	-1.2392	0.0339689
AT3G15220	0.525365	0.557543	0.531051	0.161285	0	0.280217	0.537986	0.147167	-1.8701	0.0388169
AT5G08400	1.07658	1.23216	1.17965	0.44107	0	0	1.1628	0.147023	-2.9835	0.0139467
AT3G20410	0.383676	0.39008	0.327165	0.103775	0.18059	0.156083	0.366974	0.146816	-1.3217	0.00199989
AT5G20230	0.386143	0.363547	0.334561	0.0543156	0.210378	0.175069	0.361417	0.146587	-1.3019	0.0353234
AT4G26970	0.318101	0.303805	0.262283	0.0920885	0.155386	0.191858	0.29473	0.146444	-1.009	0.0189897
AT1G16010	0.35981	0.470994	0.384845	0.0703254	0.226203	0.142774	0.405216	0.146434	-1.4684	0.0119951
AT4G21200	1.26246	0.862342	0.611261	0.437145	0	0	0.91202	0.145715	-2.6459	0.0358857
AT1G17930	0.597318	0.629892	0.355021	0.136515	0.300481	0	0.52741	0.145665	-1.8563	0.0358577
AT2G30390	0.634894	0.596707	0.488241	0.156328	0.12787	0.15213	0.573281	0.145443	-1.9788	0.00832374
AT3G03790	0.291286	0.3829	0.393215	0.0545898	0.177514	0.204207	0.3558	0.145437	-1.2907	0.0245
AT1G61190	0.640406	0.518947	0.350445	0.109998	0.126196	0.199873	0.503266	0.145356	-1.7917	0.0401133
AT1G59910	0.328383	0.331157	0.460857	0.0999972	0.237318	0.0985482	0.373466	0.145288	-1.3621	0.0229533
AT5G47140	0.533014	0.738978	0.777075	0	0	0.435374	0.683022	0.145125	-2.2346	0.0458934
AT3G07050	0.408285	0.552451	0.432538	0.144692	0.290234	0	0.464425	0.144975	-1.6796	0.042515
AT4G15090	0.344891	0.313065	0.37126	0.110775	0.153702	0.169384	0.343072	0.14462	-1.2462	0.00123015
AT1G61450	0.630886	1.03762	0.754098	0.433391	0	0	0.807535	0.144464	-2.4828	0.025634
AT1G06550	0.531667	0.535849	0.53525	0.139795	0.0532254	0.240284	0.534255	0.144435	-1.8871	0.0186387
AT4G39364	0.962897	0.71564	0.672658	0.0469141	0.331376	0.0530857	0.783732	0.143792	-2.4464	0.0080073
AT1G67792	0.398458	0.503359	0.396533	0.172069	0.130688	0.128244	0.432783	0.143667	-1.5909	0.00734705
AT3G12950	0.412249	0.511769	0.498856	0.0947333	0.235352	0.100678	0.474291	0.143588	-1.7238	0.00590599
AT5G25250	0.323856	0.404298	0.447874	0.0824452	0.20613	0.14217	0.39201	0.143582	-1.449	0.00818452
AT4G22860	1.1173	1.23482	0.596997	0	0	0.430705	0.98304	0.143568	-2.7755	0.0297733
AT1G63130	0.378718	0.31073	0.405518	0.131304	0.240328	0.0590631	0.364989	0.143565	-1.3461	0.033034
AT1G53500	0.403416	0.512801	0.438232	0.13984	0.181765	0.108559	0.451483	0.143388	-1.6547	0.00241238
AT3G48000	0.350587	0.360759	0.311565	0.0908054	0.136251	0.20288	0.34097	0.143312	-1.2505	0.0138797
AT5G01210	0.584451	0.506567	0.45435	0.0766949	0.126137	0.226909	0.515122	0.143247	-1.8464	0.00332962
AT5G55450	0.710354	0.801772	0.722721	0.191682	0.0396535	0.198021	0.744949	0.143119	-2.3799	0.00170795
AT3G21070	0.627339	0.500262	0.435834	0.0815011	0	0.347502	0.521145	0.143001	-1.8657	0.0488352
AT5G19440	0.610801	0.66253	0.555545	0.0391782	0.184863	0.204842	0.609625	0.142961	-2.0923	0.00343467
AT5G41100	0.398933	0.327251	0.444261	0.035248	0.206421	0.187094	0.390148	0.142921	-1.4488	0.0248191
AT3G47560	0.671873	0.550826	0.793697	0.088674	0.339506	0	0.672132	0.142727	-2.2355	0.0164714
AT5G59560	0.987063	1.52791	0.783767	0.0792159	0	0.348765	1.09958	0.14266	-2.9463	0.0327697
AT4G11330	0.68293	0.737303	0.690379	0.146831	0.137011	0.142229	0.703537	0.142023	-2.3085	0.000689919
AT5G58575	0.722301	0.57278	0.683092	0.0400791	0	0.385912	0.659391	0.141997	-2.2153	0.0390626
AT5G14410	1.23392	1.27154	1.28839	0.193434	0	0.231969	1.26462	0.141801	-3.1568	0.00282586
AT1G03740	0.379478	0.362302	0.390387	0.0668764	0.20631	0.152012	0.377389	0.141733	-1.4129	0.0246361
AT3G11760	0.491823	0.633454	0.598792	0.155407	0	0.26962	0.574689	0.141676	-2.0202	0.0154423
AT1G79110	1.05822	1.13314	0.604155	0.42481	0	0	0.931838	0.141603	-2.7182	0.0230387
AT4G22780	0.662604	0.644016	0.630534	0.181834	0	0.242857	0.645718	0.141564	-2.1895	0.0189524
AT3G30775	0.301069	0.310807	0.278054	0.0772834	0.16945	0.177642	0.296643	0.141459	-1.0683	0.0316644
AT3G48420	0.724349	0.852016	0.7087	0.064885	0.158883	0.200597	0.761688	0.141455	-2.4289	0.000553579
AT5G19090	0.408782	0.44333	0.344425	0.10962	0.0906038	0.224133	0.398846	0.141452	-1.4955	0.00963381
AT5G26740	0.306237	0.343354	0.321259	0.121073	0.097583	0.205422	0.323617	0.141359	-1.1949	0.0220304
AT1G17070	0.60546	0.475526	0.37548	0.109504	0	0.314556	0.485489	0.141354	-1.7801	0.0439837
AT3G55490	0.915254	1.11797	1.41859	0.424049	0	0	1.1506	0.14135	-3.0251	0.00771408
AT1G55830	0.71278	0.632456	0.559756	0.0899743	0	0.333403	0.634998	0.141126	-2.1698	0.0240103
AT2G29670	0.512082	0.500073	0.450156	0.0535585	0.121627	0.24815	0.487437	0.141112	-1.7884	0.017922
AT5G39890	1.86483	2.70297	1.61268	0.422783	0	0	2.06016	0.140928	-3.8697	0.0164756
AT4G12730	0.409361	0.352184	0.295218	0.0974777	0.205496	0.119782	0.352254	0.140919	-1.3218	0.010521
AT4G02510	0.277483	0.327625	0.293007	0.070685	0.201934	0.148243	0.299372	0.140287	-1.0936	0.0389677
AT1G34570	0.915346	1.11934	1.12855	0	0	0.420198	1.05441	0.140066	-2.9123	0.0106433
AT4G11890	0.529662	0.668618	0.476049	0.0381965	0.0952803	0.286591	0.55811	0.140023	-1.9949	0.0133331
AT5G55620	0.566244	0.664987	0.470917	0.253244	0.0657631	0.100474	0.567383	0.139827	-2.0207	0.00601207
AT2G35800	0.515309	0.472062	0.447941	0.0700577	0.105877	0.243154	0.478437	0.139696	-1.776	0.0144503
AT2G23140	0.407568	0.396433	0.303572	0.0757621	0.102704	0.240251	0.369191	0.139573	-1.4034	0.0256096
AT5G26110	0.871529	0.522881	0.485939	0.0439212	0	0.374447	0.626783	0.139456	-2.1682	0.0460576
AT5G16780	0.379922	0.392293	0.381436	0.181126	0.0565718	0.178721	0.38455	0.138806	-1.4701	0.0259967
AT1G45015	0.890691	0.769133	1.13618	0.416343	0	0	0.932	0.138781	-2.7475	0.0122753
AT1G57790	0.740989	0.572605	0.766704	0	0.415507	0	0.693433	0.138502	-2.3238	0.0406083
AT4G37310	0.384033	0.52185	0.305579	0.218668	0	0.195963	0.40382	0.13821	-1.5468	0.0478644
AT1G51680	0.449439	0.556452	0.488674	0.0398208	0.1505	0.223696	0.498188	0.138006	-1.852	0.00825434
AT4G27390	1.20286	1.07834	1.0292	0.24379	0	0.168912	1.10346	0.137567	-3.0038	0.000671977
AT1G16690	1.13355	0.733444	0.971003	0.41268	0	0	0.945998	0.13756	-2.7818	0.0116172
AT1G70290	0.334323	0.329929	0.275352	0.0786456	0.187635	0.146297	0.313201	0.137526	-1.1874	0.0145968
AT3G45260	0.642341	0.637505	0.551084	0.0707454	0.34177	0	0.61031	0.137505	-2.1501	0.0369178
AT2G22490	0.592414	0.623457	0.534691	0.0618602	0.252273	0.0983401	0.583521	0.137491	-2.0854	0.00782796
AT3G03780	0.485263	0.533579	0.427692	0.0501108	0.220318	0.13984	0.482178	0.136756	-1.818	0.00685544
AT4G01026	1.21782	1.41367	0.961608	0.187467	0.222438	0	1.1977	0.136635	-3.1319	0.00538578
AT3G07610	0.445772	0.502387	0.433171	0.142886	0	0.266695	0.460443	0.136527	-1.7538	0.0438362
AT4G18390	0.636954	0.645757	0.626898	0.0691081	0	0.340132	0.636537	0.136413	-2.2223	0.0401427
AT2G36690	0.803189	0.764782	0.715008	0.0934543	0.0850386	0.230485	0.760993	0.136326	-2.4808	0.00119895
AT4G04970	0.36435	0.31605	0.253332	0.10858	0.180916	0.119166	0.311244	0.136221	-1.1921	0.0142912
AT5G67380	0.33046	0.392028	0.306833	0.0919555	0.194006	0.122352	0.343107	0.136104	-1.3339	0.00687274
AT3G11130	0.365093	0.384981	0.357723	0.100472	0.148216	0.159331	0.369266	0.136006	-1.441	0.00186701
AT1G22400	0.683913	0.628415	0.648005	0.0771616	0.157153	0.173656	0.653444	0.13599	-2.2646	0.000517569
AT5G12360	1.81381	1.3214	1.81241	0.407802	0	0	1.6492	0.135934	-3.6008	0.0023497
AT4G25520	0.413639	0.376781	0.315335	0.102795	0.168158	0.136701	0.368585	0.135885	-1.4396	0.00411062
AT2G37320	0.622568	0.786057	0.72829	0.406602	0	0	0.712305	0.135534	-2.3938	0.0389801
AT3G24530	0.509278	0.498051	0.322261	0.236881	0.169392	0	0.443197	0.135424	-1.7105	0.0305831
AT2G28800	0.337899	0.358464	0.302793	0.0826823	0.140128	0.183369	0.333052	0.135393	-1.2986	0.0085093
AT2G32170	0.441111	0.388731	0.449583	0.175111	0	0.230616	0.426475	0.135242	-1.6569	0.0442374
AT1G20350	1.0512	1.28538	1.44642	0	0	0.405051	1.261	0.135017	-3.2234	0.00342687
AT3G60370	0.342337	0.486459	0.41176	0.00759967	0.197008	0.200258	0.413519	0.134955	-1.6155	0.0278815
AT2G44490	0.306749	0.302867	0.301906	0.0781303	0.144167	0.179549	0.303841	0.133949	-1.1816	0.0290056
AT5G12150	0.494558	0.535989	0.516138	0.129114	0.144407	0.127381	0.515561	0.133634	-1.9479	0.000152269
AT5G62720	0.382065	0.308449	0.293294	0.0942719	0.0811342	0.224007	0.327936	0.133138	-1.3005	0.0303175
AT1G55110	0.631366	0.592343	0.511827	0.147007	0	0.250813	0.578512	0.132606	-2.1252	0.012964
AT4G34340	0.762169	1.17205	1.20355	0.0287299	0.369068	0	1.04592	0.132599	-2.9796	0.00851614
AT5G03650	0.374411	0.38138	0.340517	0.0810603	0.099397	0.216963	0.365436	0.132473	-1.4639	0.0242091
AT1G29700	1.15165	1.03713	0.869031	0.203339	0.193992	0	1.01927	0.132444	-2.9441	0.00132226
AT1G21150	0.863254	0.593393	0.586387	0	0	0.397183	0.681011	0.132394	-2.3628	0.0324896
AT1G06670	0.235943	0.309567	0.264099	0.0754993	0.146699	0.17399	0.26987	0.132063	-1.031	0.0226211
AT5G23580	0.442558	0.42448	0.320712	0.189448	0	0.206277	0.395917	0.131908	-1.5857	0.0368932
AT5G17980	0.515172	0.792227	0.675201	0.217704	0	0.177738	0.660867	0.131814	-2.3259	0.0078056
AT1G19800	0.485931	0.71995	0.575559	0.175434	0	0.219915	0.593813	0.131783	-2.1718	0.0084713
AT2G23460	0.334144	0.331279	0.263105	0.114972	0.191454	0.087778	0.309509	0.131401	-1.236	0.0120453
AT2G40900	0.344176	0.558875	0.418724	0.275812	0	0.118241	0.440592	0.131351	-1.746	0.041146
AT3G50950	0.397881	0.42882	0.318366	0.0438572	0.15177	0.196855	0.381689	0.130827	-1.5447	0.0135961
AT1G32750	0.306473	0.385068	0.333107	0.0674604	0.146602	0.178035	0.341549	0.130699	-1.3858	0.00849907
AT4G02200	1.26596	1.141	0.853765	0.279562	0	0.112527	1.08691	0.130696	-3.0559	0.00456216
AT1G14370	0.709991	0.69634	0.618133	0.0385889	0.163428	0.187829	0.674821	0.129949	-2.3766	0.00132385
AT5G16220	0.366131	0.355492	0.369392	0.0446805	0.128855	0.216021	0.363672	0.129852	-1.4858	0.0410868
AT2G30250	0.483242	0.471808	0.400634	0.0721586	0.0628536	0.254242	0.451894	0.129751	-1.8002	0.0226513
AT1G03380	0.306364	0.381692	0.315845	0.105984	0.17564	0.107174	0.334634	0.129599	-1.3685	0.00343668
AT4G17300	0.439737	0.433435	0.450045	0.140529	0	0.247923	0.441072	0.129484	-1.7682	0.0486027
AT1G19700	0.387518	0.40161	0.346546	0.0451562	0.191961	0.150495	0.378558	0.129204	-1.5509	0.0190261
AT5G62930	0.263723	0.351337	0.336111	0.112319	0.0920838	0.182558	0.317057	0.128987	-1.2975	0.00813386
AT1G52360	0.266541	0.278032	0.239612	0.127366	0.096168	0.163227	0.261395	0.12892	-1.0198	0.0078649
AT1G61690	0.404166	0.328206	0.378345	0.0490588	0.238976	0.0982784	0.370239	0.128771	-1.5236	0.0374299
AT3G56640	0.597694	0.719058	0.451822	0.0586852	0	0.327274	0.589525	0.128653	-2.1961	0.0247685
AT4G32850	0.290786	0.301926	0.288599	0.126929	0.0910216	0.167658	0.29377	0.128536	-1.1925	0.0149871
AT3G52520	0.689689	0.459919	0.675039	0.385128	0	0	0.608216	0.128376	-2.2442	0.043741
AT5G54810	0.324098	0.347822	0.344441	0.0674771	0.178912	0.138359	0.338787	0.128249	-1.4014	0.0189361
AT2G32000	0.33551	0.289117	0.314787	0.112089	0.207034	0.0654579	0.313138	0.128194	-1.2885	0.0369111
AT3G04020	0.483364	0.668124	0.651952	0.384522	0	0	0.601146	0.128174	-2.2296	0.0484076
AT1G13650	1.39763	1.8071	2.12283	0.384356	0	0	1.77585	0.128119	-3.793	0.00495285
AT3G15358	1.35557	0.937195	1.05387	0	0.384094	0	1.11555	0.128031	-3.1232	0.00524767
AT1G80010	0.562766	0.655982	0.564458	0.103713	0	0.279514	0.594402	0.127742	-2.2182	0.0189337
AT2G30920	0.399978	0.591129	0.532367	0.325893	0	0.0560991	0.507825	0.127331	-1.9958	0.0427041
AT5G66675	0.380026	0.330826	0.255751	0.105728	0.185301	0.090541	0.322201	0.12719	-1.341	0.0150654
AT3G05730	0.43556	0.465469	0.423071	0.0640323	0.159155	0.158209	0.441367	0.127132	-1.7956	0.00452063
AT4G29130	0.372968	0.452314	0.331691	0.0729896	0.162168	0.145643	0.385658	0.126934	-1.6032	0.00535586
AT1G21350	0.568196	0.517619	0.589199	0.120641	0	0.259385	0.558338	0.126675	-2.14	0.0220964
AT5G66480	0.423	0.328321	0.433297	0.063367	0.139548	0.177071	0.394872	0.126662	-1.6404	0.00476227
AT2G19650	0.751005	0.666147	0.752961	0.37928	0	0	0.723371	0.126427	-2.5164	0.0365214
AT2G25180	0.360066	0.406161	0.355796	0.0372601	0.140737	0.200808	0.374008	0.126268	-1.5666	0.0255122
AT5G54710	0.324344	0.348035	0.263407	0.049026	0.158404	0.171303	0.311929	0.126244	-1.305	0.0214834
AT2G21080	0.610492	0.665845	0.549362	0.105343	0.273358	0	0.608566	0.126234	-2.2693	0.0150545
AT2G37040	0.402486	0.383995	0.324413	0.0615933	0.157695	0.159369	0.370298	0.126219	-1.5528	0.00485707
AT5G19970	0.780932	0.509171	0.891886	0.378596	0	0	0.72733	0.126199	-2.5269	0.0244642
AT2G03760	0.67551	0.961804	0.706435	0.199596	0	0.178951	0.78125	0.126182	-2.6303	0.0057641
AT1G24040	0.618733	0.561515	0.3864	0.0402293	0.338276	0	0.522216	0.126169	-2.0493	0.0440075
AT4G15610	0.316401	0.35879	0.32028	0.0621955	0.176042	0.139996	0.331824	0.126078	-1.3961	0.0152592
AT3G24440	0.709451	0.639514	0.520107	0.205253	0	0.172927	0.623024	0.12606	-2.3052	0.00441493
AT1G17100	0.671509	0.730592	0.535756	0.0818694	0	0.296085	0.645952	0.125985	-2.3582	0.0114639
AT4G23850	0.2922	0.314792	0.29729	0.0512977	0.175217	0.150797	0.301428	0.125771	-1.261	0.0397926
AT3G48050	0.355603	0.33796	0.313987	0.063797	0.16207	0.150385	0.33585	0.125417	-1.4211	0.0121833
AT2G40620	0.786808	0.693765	0.505065	0.18058	0	0.195669	0.661879	0.125416	-2.3998	0.00810152
AT5G20040	0.481498	0.513903	0.494307	0.141589	0	0.233952	0.496569	0.12518	-1.988	0.0299613
AT5G22510	0.313891	0.369161	0.246907	0.0521126	0.214968	0.108241	0.309986	0.125107	-1.309	0.0400291
AT5G14660	0.522431	0.64118	0.507887	0.13468	0.240485	0	0.557166	0.125055	-2.1555	0.0102308
AT3G14650	0.307178	0.361619	0.284929	0.0379051	0.159442	0.177584	0.317909	0.124977	-1.347	0.0297218
AT5G41810	0.877465	1.0489	0.784154	0.165565	0	0.208556	0.903506	0.124707	-2.857	0.00172474
AT5G47620	0.280228	0.353568	0.275416	0.113805	0.173779	0.0865217	0.303071	0.124702	-1.2812	0.00782275
AT4G13930	0.507325	0.598124	0.517141	0.0414134	0.0986806	0.232624	0.540863	0.124239	-2.1221	0.00746409
AT3G22750	0.656779	0.842185	0.737476	0.0697944	0.0630507	0.239505	0.74548	0.124117	-2.5865	0.00143103
AT4G38120	0.348735	0.361148	0.319318	0.0505868	0.113347	0.208395	0.343067	0.12411	-1.4669	0.0338032
AT1G07985	2.76607	2.18874	3.44482	0.244086	0.0582315	0.0697659	2.79988	0.124028	-4.4966	0.0158674
AT2G22990	0.277652	0.270647	0.269075	0.0778218	0.110663	0.183539	0.272458	0.124008	-1.1356	0.0406852
AT5G16715	0.378437	0.297919	0.306468	0.0506493	0.203631	0.117302	0.327608	0.123861	-1.4033	0.0250985
AT3G01060	0.660145	0.779925	0.674243	0.149403	0	0.221897	0.704771	0.123767	-2.5095	0.00359866
AT1G48760	0.290608	0.330117	0.314734	0.152824	0.0759857	0.142246	0.31182	0.123685	-1.334	0.00675509
AT5G17880	0.470603	0.498863	0.510304	0.0837363	0.220935	0.0656976	0.493257	0.123456	-1.9983	0.0132862
AT5G26860	0.287993	0.308655	0.372148	0.0430974	0.142089	0.184941	0.322932	0.123376	-1.3882	0.0225123
AT4G23550	0.56802	0.526067	0.547314	0.0730985	0.0799159	0.216164	0.547134	0.123059	-2.1525	0.00843808
AT2G13440	0.368128	0.392627	0.315507	0.178267	0	0.189944	0.358754	0.122737	-1.5474	0.0480423
AT3G57720	0.686708	0.625372	0.643612	0.0653945	0	0.302464	0.651897	0.122619	-2.4105	0.0251702
AT5G57710	0.310366	0.394203	0.284395	0.0529091	0.10827	0.206097	0.329655	0.122425	-1.4291	0.0236793
AT1G76350	0.422723	0.356991	0.437636	0.133769	0	0.233358	0.405784	0.122376	-1.7294	0.039672
AT4G33460	0.575724	0.607132	0.66566	0.152366	0	0.214753	0.616172	0.122373	-2.332	0.00825087
AT5G43950	1.19251	0.671328	0.950282	0.366639	0	0	0.938038	0.122213	-2.9402	0.0148599
AT5G64050	0.426638	0.491278	0.38912	0.0850695	0.177504	0.103634	0.435679	0.122069	-1.8356	0.00159992
AT4G01995	0.831952	0.827855	0.875616	0.110256	0.255804	0	0.845141	0.12202	-2.7921	0.00820743
AT2G45315	0.345618	0.279424	0.499432	0.0690483	0.153962	0.143044	0.374825	0.122018	-1.6191	0.0451337
AT2G27090	0.376495	0.521319	0.464452	0.187169	0	0.17883	0.454089	0.122	-1.8961	0.0143875
AT5G58350	0.356929	0.340974	0.329325	0.0600693	0.13016	0.175689	0.342409	0.121973	-1.4892	0.0180666
AT1G15740	0.34405	0.337033	0.32329	0.0641826	0.133611	0.168112	0.334791	0.121968	-1.4568	0.016956
AT4G17890	0.372323	0.445313	0.362766	0.157824	0.130065	0.0780065	0.393468	0.121965	-1.6898	0.0015646
AT4G26130	0.424764	0.427827	0.348825	0.0704275	0.0749213	0.21954	0.400472	0.12163	-1.7192	0.0146955
AT1G79490	0.478951	0.465595	0.258584	0.172841	0.191549	0	0.401043	0.121463	-1.7232	0.0420179
AT5G18540	0.762471	0.655421	0.670706	0	0	0.364211	0.696199	0.121404	-2.5197	0.0341667
AT2G04780	0.499744	0.405963	0.295491	0.191615	0	0.171587	0.400399	0.121067	-1.7256	0.0300837
AT2G35585	0.976728	0.946499	0.557708	0.363146	0	0	0.826979	0.121049	-2.7723	0.0180149
AT2G27590	1.02843	0.970636	1.16032	0.113001	0	0.250126	1.05313	0.121042	-3.1211	0.000706436
AT1G15890	0.411277	0.538961	0.691605	0.0496836	0	0.313228	0.547281	0.120971	-2.1776	0.0294759
AT3G48195	0.37434	0.641669	0.386136	0.143243	0	0.218721	0.467382	0.120655	-1.9537	0.0370167
AT4G25070	0.563323	0.506382	0.383019	0.261099	0.100776	0	0.484241	0.120625	-2.0052	0.0213136
AT5G65040	0.611334	0.460824	0.445393	0.0892959	0	0.272251	0.50585	0.120516	-2.0695	0.0211167
AT1G57700	0.444669	0.439451	0.382963	0.135061	0.226413	0	0.422361	0.120492	-1.8095	0.0353217
AT3G53940	0.734875	0.714175	0.47882	0.361237	0	0	0.642623	0.120412	-2.416	0.0284895
AT1G09560	0.301981	0.260682	0.245358	0.0648037	0.130575	0.165751	0.26934	0.120377	-1.1619	0.0196053
AT2G45970	0.358582	0.308597	0.308473	0.0555195	0.157505	0.147931	0.325217	0.120319	-1.4345	0.0113694
AT4G32640	0.396491	0.403387	0.306506	0.0971118	0.0967941	0.166678	0.368795	0.120195	-1.6174	0.00401464
AT5G24880	0.468991	1.0349	0.769613	0.359534	0	0	0.757834	0.119845	-2.6607	0.0389875
AT1G45160	0.388305	0.353903	0.347682	0.0581174	0.191091	0.110225	0.363296	0.119811	-1.6004	0.0167114
AT4G10420	0.880095	0.555165	1.12273	0.359326	0	0	0.852663	0.119775	-2.8316	0.0264223
AT1G63350	0.556154	0.403561	0.571019	0.0584056	0	0.299959	0.510245	0.119455	-2.0947	0.0309311
AT5G02850	0.551376	0.426008	0.326577	0.141617	0.216732	0	0.434654	0.119449	-1.8635	0.0256833
AT1G14710	0.332673	0.403946	0.288071	0.103665	0.165018	0.0893734	0.341564	0.119352	-1.5169	0.00785483
AT4G39350	0.306346	0.309395	0.259421	0.0766284	0.0883331	0.192943	0.291721	0.119301	-1.29	0.0282169
AT3G09890	1.0737	0.912252	0.852753	0.157556	0.200332	0	0.946234	0.119296	-2.9877	0.000796803
AT1G30755	0.303123	0.267277	0.310487	0.0743051	0.133149	0.150041	0.293629	0.119165	-1.301	0.00577782
AT5G42830	0.413621	0.610423	0.704746	0.07241	0.0888334	0.195629	0.576263	0.118958	-2.2763	0.0197885
AT4G15233	0.294125	0.291438	0.280712	0.0670169	0.143881	0.14577	0.288758	0.118889	-1.2802	0.0204032
AT4G27657	1.87534	2.25912	2.83261	0.355777	0	0	2.32236	0.118592	-4.2915	0.00750185
AT1G04540	1.19488	1.12469	0.57873	0.355201	0	0	0.966102	0.1184	-3.0285	0.0287049
AT3G17609	2.58689	4.04126	3.83751	0.180161	0	0.174631	3.48855	0.118264	-4.8825	0.0164235
AT5G65205	1.33915	2.23364	1.74017	0.353194	0	0	1.77099	0.117731	-3.911	0.0122772
AT4G01720	0.354009	0.384481	0.23492	0.137703	0.0766545	0.138568	0.32447	0.117642	-1.4637	0.0298
AT1G62300	0.384558	0.446723	0.396689	0.044278	0.0679469	0.240107	0.409323	0.117444	-1.8013	0.0327455
AT1G71780	0.719399	0.963518	0.697248	0.136271	0	0.215203	0.793388	0.117158	-2.7596	0.00410001
AT5G51380	0.523999	0.489194	0.498744	0.188867	0	0.161847	0.503979	0.116905	-2.108	0.0198328
AT3G01410	0.970391	1.30681	0.531442	0.350671	0	0	0.936215	0.11689	-3.0017	0.0477185
AT1G80940	0.621382	0.679447	0.711901	0.154199	0.196365	0	0.67091	0.116855	-2.5214	0.00469385
AT1G11000	0.344605	0.368843	0.481502	0.151428	0	0.199027	0.398317	0.116818	-1.7696	0.0225914
AT5G42100	0.278324	0.258399	0.231996	0.0925612	0.0895015	0.167659	0.256239	0.116574	-1.1362	0.0165238
AT1G78090	0.621175	0.496654	0.741367	0.349704	0	0	0.619732	0.116568	-2.4105	0.0294087
AT5G23430	0.453486	0.536861	0.509722	0.179584	0	0.1693	0.500023	0.116295	-2.1042	0.0121904
AT3G47250	0.473426	0.611327	0.535105	0.0918501	0.171788	0.0851438	0.539952	0.116261	-2.2155	0.00156409
AT4G02990	0.391374	0.545915	0.453227	0.10232	0	0.246355	0.463505	0.116225	-1.9957	0.0207614
AT3G14400	0.456359	0.496815	0.455916	0.076054	0.205433	0.0670188	0.469697	0.116169	-2.0155	0.0104161
AT4G34610	0.491556	0.60763	0.381145	0.12257	0.22552	0	0.493444	0.11603	-2.0884	0.0150031
AT3G58720	0.739486	0.782737	0.414804	0	0	0.347491	0.645676	0.11583	-2.4788	0.0319561
AT3G17090	0.226561	0.248145	0.225453	0.0658984	0.140798	0.140626	0.233386	0.115774	-1.0114	0.0335036
AT4G16950	0.305515	0.326081	0.310029	0.0511007	0.13539	0.160346	0.313875	0.115612	-1.4409	0.0234417
AT5G40700	0.867714	0.934329	0.638322	0.346728	0	0	0.813455	0.115576	-2.8152	0.0102339
AT3G49930	1.47638	1.42389	2.19933	0.346562	0	0	1.69986	0.115521	-3.8792	0.012408
AT5G14070	1.89031	1.01147	1.5493	0.133113	0.212442	0	1.48369	0.115185	-3.6872	0.027616
AT5G26920	0.433399	0.340223	0.308167	0.088824	0.162116	0.0943387	0.360596	0.115093	-1.6476	0.00852506
AT5G66500	0.917966	0.73795	0.492883	0.344945	0	0	0.716266	0.114982	-2.6391	0.0235994
AT4G35230	0.369001	0.438889	0.320809	0.100678	0.15028	0.0935736	0.376233	0.114844	-1.712	0.00653802
AT2G01505	0.638886	0.997288	1.12535	0.343806	0	0	0.920509	0.114602	-3.0058	0.0136767
AT4G31850	0.33	0.36329	0.310035	0.0510505	0.125513	0.166991	0.334442	0.114518	-1.5462	0.0117499
AT3G23250	0.446816	0.960626	0.908135	0.104329	0	0.238881	0.771859	0.114403	-2.7542	0.0407656
AT3G50270	0.993107	0.921341	1.02647	0.083893	0.0519972	0.206761	0.980307	0.114217	-3.1015	0.000265877
AT3G15500	0.494693	0.43731	0.438508	0.09368	0.174117	0.07481	0.456837	0.114202	-2.0001	0.00152857
AT4G32830	0.609411	0.822347	0.593881	0.342519	0	0	0.675213	0.114173	-2.5641	0.019928
AT4G01660	0.317519	0.404458	0.362502	0	0.182101	0.160017	0.361493	0.114039	-1.6644	0.0341167
AT5G27680	0.670212	0.698832	0.354024	0.341737	0	0	0.574356	0.113912	-2.334	0.0440961
AT3G23480	0.4921	0.681344	0.680834	0.0662089	0	0.275255	0.618093	0.113821	-2.4411	0.00998152
AT5G26200	0.669748	0.850708	0.565845	0.110648	0.23069	0	0.695434	0.113779	-2.6117	0.00627323
AT5G01470	1.04222	0.75432	0.650014	0	0.340805	0	0.815516	0.113602	-2.8437	0.0126849
AT1G04800	0.0495401	0.035594	0.0251185	0.0999997	0.0947816	0.145854	0.0367508	0.113545	1.6274	0.0272537
AT1G64980	0.883236	0.973575	0.635842	0.144361	0	0.195587	0.830884	0.113316	-2.8743	0.00709086
AT2G17280	1.30135	1.39488	1.41056	0.339626	0	0	1.36893	0.113209	-3.596	0.00479632
AT4G31480	0.326924	0.315968	0.323807	0.0550543	0.15552	0.128949	0.322233	0.113175	-1.5096	0.0190694
AT4G39960	0.351276	0.491929	0.356766	0.108063	0.0535469	0.177742	0.39999	0.113117	-1.8221	0.00919851
AT3G57710	0.267197	0.477975	0.32385	0.0780355	0.156426	0.104506	0.356341	0.112989	-1.6571	0.047611
AT2G20410	0.449381	0.662091	0.549081	0.338552	0	0	0.553518	0.112851	-2.2942	0.0397116
AT5G13820	0.388541	0.476281	0.377563	0.137764	0	0.200415	0.414128	0.112726	-1.8773	0.0199676
AT4G36210	0.26381	0.286315	0.272208	0.0662221	0.134308	0.137426	0.274111	0.112652	-1.2829	0.014609
AT3G44610	0.915461	0.950359	0.671929	0.337581	0	0	0.845916	0.112527	-2.9102	0.00792662
AT4G12020	0.327042	0.389685	0.430494	0.0435533	0.1462	0.147713	0.382407	0.112489	-1.7653	0.0043716
AT1G11060	0.630508	0.536536	0.578615	0.064602	0	0.272669	0.581886	0.112424	-2.3718	0.0207731
AT1G21000	0.315563	0.271076	0.245645	0.0472417	0.0980097	0.191816	0.277428	0.112356	-1.304	0.0416993
AT3G02750	0.295001	0.385799	0.414133	0.0908214	0.0867953	0.159165	0.364977	0.112261	-1.701	0.00656475
AT1G12240	0.263404	0.28736	0.270248	0.0710432	0.165168	0.100534	0.273671	0.112248	-1.2857	0.0227091
AT5G38560	0.290968	0.28666	0.262873	0.108479	0.171169	0.0569728	0.280167	0.112207	-1.3201	0.0297665
AT4G14365	0.315316	0.318674	0.366928	0.046531	0.123074	0.167014	0.333639	0.112206	-1.5721	0.0123297
AT1G24610	0.512504	0.603887	0.616172	0.214353	0.12208	0	0.577521	0.112144	-2.3645	0.0067635
AT5G05830	0.739077	0.660898	0.718419	0.10036	0	0.235527	0.706131	0.111962	-2.6569	0.0074918
AT5G55560	1.15915	1.02642	1.50984	0.334928	0	0	1.23181	0.111643	-3.4638	0.00433862
AT5G13200	0.754878	1.516	0.827766	0.334887	0	0	1.03288	0.111629	-3.2099	0.045191
AT5G02440	0.848141	1.20453	0.75394	0.33371	0	0	0.935536	0.111237	-3.0722	0.0105504
AT3G52950	0.362113	0.415137	0.314062	0.121466	0	0.212227	0.363771	0.111231	-1.7095	0.0369214
AT3G42800	2.19641	1.21857	1.73932	0.333597	0	0	1.7181	0.111199	-3.9496	0.018618
AT2G02410	0.586446	0.58112	0.632331	0.115708	0	0.217112	0.599966	0.11094	-2.4351	0.0118998
AT3G18050	0.342762	0.339621	0.350018	0.064121	0.11578	0.151754	0.344134	0.110552	-1.6382	0.0107787
AT3G44370	0.314897	0.445002	0.386588	0.15555	0	0.176003	0.382163	0.110518	-1.7899	0.0200245
AT5G58430	0.191316	0.279929	0.236306	0.103793	0.1691	0.058057	0.23585	0.110317	-1.0962	0.0405648
AT3G33530	0.270649	0.271107	0.254535	0.0626964	0.0857097	0.182431	0.26543	0.110279	-1.2672	0.0488475
AT5G27300	0.470825	0.519584	0.629101	0.217896	0	0.112166	0.539837	0.110021	-2.2947	0.00677101
AT5G15400	0.253637	0.333867	0.304668	0.0542395	0.200751	0.0749164	0.297391	0.109969	-1.4353	0.0360144
AT5G62000	0.231623	0.23847	0.227967	0.0600187	0.115093	0.154611	0.232687	0.109908	-1.0821	0.0448994
AT1G62390	0.269557	0.315128	0.264085	0.0725815	0.097989	0.15894	0.282923	0.109837	-1.365	0.00765959
AT4G36990	0.508749	0.489953	0.448813	0.0661653	0.135427	0.127486	0.482505	0.109693	-2.1371	0.000242697
AT4G05460	0.777206	0.657784	0.533094	0.328586	0	0	0.656028	0.109529	-2.5825	0.0190685
AT2G41540	0.312895	0.419683	0.272483	0.106505	0.105335	0.116586	0.33502	0.109475	-1.6136	0.0351232
AT5G22450	0.364302	0.425762	0.404945	0.114862	0.0952823	0.11786	0.398336	0.109335	-1.8652	0.00136777
AT5G40530	1.17051	1.04039	0.523226	0.32685	0	0	0.911374	0.10895	-3.0644	0.0357703
AT5G13080	0.9074	1.11101	1.09632	0	0.326274	0	1.03824	0.108758	-3.2549	0.00385234
AT4G35070	0.696737	0.40831	0.505242	0.326244	0	0	0.536763	0.108748	-2.3033	0.0389987
AT1G59590	0.597021	0.787452	0.725233	0.0779849	0.142069	0.106075	0.703235	0.108709	-2.6935	0.00484682
AT5G61960	0.336253	0.38944	0.338761	0.0628929	0.0994794	0.163011	0.354818	0.108461	-1.7099	0.00412236
AT1G67880	0.349445	0.502262	0.334172	0.131929	0	0.193209	0.395293	0.108379	-1.8668	0.0216272
AT3G08040	0.470971	0.382279	0.672165	0.325129	0	0	0.508472	0.108376	-2.2301	0.0471781
AT3G27240	0.202778	0.315647	0.222561	0.106542	0.0866388	0.13179	0.246995	0.108324	-1.1891	0.0439932
AT1G62750	0.329885	0.36637	0.286224	0.0736727	0.135749	0.114956	0.327493	0.108126	-1.5988	0.00214725
AT1G33490	0.377931	0.548964	0.536031	0	0.0299229	0.29433	0.487642	0.108084	-2.1737	0.0350785
AT3G29375	0.546286	0.628189	0.384055	0.324054	0	0	0.51951	0.108018	-2.2659	0.0410411
AT3G01310	0.277892	0.31263	0.279577	0.108316	0.0892363	0.126087	0.290033	0.10788	-1.4268	0.000308365
AT5G07885	1.58221	1.73621	1.68886	0.108949	0	0.214647	1.66909	0.107866	-3.9518	6.6e-05
AT1G25470	0.39678	0.420389	0.331947	0.105751	0	0.217184	0.383039	0.107645	-1.8312	0.0332886
AT2G23810	0.234901	0.298064	0.222807	0.041475	0.134471	0.145505	0.251924	0.10715	-1.2334	0.0275688
AT5G47940	0.60505	0.717891	0.449244	0	0.00416652	0.316871	0.590728	0.107012	-2.4647	0.0239724
AT2G40010	0.658024	0.584793	0.750028	0.320726	0	0	0.664282	0.106909	-2.6354	0.0210659
AT1G05470	0.333978	0.367435	0.303976	0.151172	0	0.169444	0.33513	0.106872	-1.6488	0.0396429
AT2G19470	0.413033	0.367986	0.378071	0.0774026	0.101615	0.141499	0.386364	0.106839	-1.8545	0.000441325
AT5G03470	0.257394	0.296374	0.265475	0.0726325	0.107354	0.14039	0.273081	0.106792	-1.3545	0.00388138
AT3G18524	0.620924	0.616434	0.555996	0.320168	0	0	0.597784	0.106723	-2.4858	0.03976
AT4G36080	0.189225	0.219177	0.251383	0.107447	0.156373	0.0558952	0.219928	0.106572	-1.0452	0.0384394
AT1G10900	0.572877	0.58845	0.59802	0.0706976	0	0.248548	0.586449	0.106415	-2.4623	0.0220267
AT3G12980	0.242831	0.239256	0.242085	0.0662483	0.152889	0.0999337	0.241391	0.106357	-1.1825	0.0329408
AT1G17145	0.303919	0.367081	0.299654	0.145468	0	0.17348	0.323551	0.106316	-1.6056	0.0412732
AT5G15870	0.332956	0.236852	0.26718	0.0481708	0.186926	0.0835131	0.278996	0.106203	-1.3934	0.0323228
AT1G35830	0.830595	0.780546	0.589559	0.318222	0	0	0.733567	0.106074	-2.7899	0.0110446
AT1G04210	0.425765	0.400739	0.433771	0.0320823	0.143949	0.141926	0.420092	0.105986	-1.9868	0.00960771
AT3G53700	0.392386	0.355518	0.416165	0.046399	0.123592	0.147793	0.388023	0.105928	-1.8731	0.00322674
AT2G19710	0.544361	0.485965	0.295231	0.120381	0.143527	0.0535718	0.441853	0.105827	-2.0619	0.0347215
AT1G05380	0.351494	0.404655	0.361647	0.0791869	0.173733	0.0645282	0.372599	0.105816	-1.8161	0.00685961
AT1G31800	0.275566	0.286703	0.281225	0.0712964	0.106177	0.139401	0.281165	0.105625	-1.4125	0.0107349
AT5G12010	0.331843	0.423928	0.273423	0.0559461	0.127962	0.130673	0.343065	0.10486	-1.71	0.016017
AT5G16280	0.308294	0.258396	0.224171	0.0849536	0.119757	0.109837	0.26362	0.104849	-1.3301	0.0125658
AT3G11170	0.485052	0.512129	0.508218	0.0811609	0.0628636	0.169045	0.5018	0.104356	-2.2656	0.0044761
AT2G26300	0.207867	0.261089	0.202702	0.0553992	0.144073	0.113389	0.223886	0.104287	-1.1022	0.023994
AT5G13220	0.77176	0.851208	1.08852	0.312606	0	0	0.903829	0.104202	-3.1167	0.00490142
AT1G17220	0.24612	0.27678	0.217134	0.0830619	0.100761	0.128734	0.246678	0.104186	-1.2435	0.00348059
AT5G14930	0.368277	0.559476	0.45162	0.0542248	0	0.257962	0.459791	0.104062	-2.1435	0.025084
AT1G47056	0.498561	0.536975	0.522727	0.0840333	0	0.227597	0.519421	0.103877	-2.322	0.0220977
AT5G03910	0.520743	0.481842	0.547173	0.204232	0.107375	0	0.516586	0.103869	-2.3142	0.0132243
AT1G68825	3.74304	2.071	2.87833	0.311239	0	0	2.89746	0.103746	-4.8037	0.0243621
AT5G42780	0.943036	0.548255	0.917385	0	0	0.311225	0.802892	0.103742	-2.9522	0.0143156
AT1G60960	0.336425	0.322578	0.379495	0.109811	0.199304	0	0.346166	0.103038	-1.7483	0.042479
AT1G31930	0.240889	0.256676	0.215083	0.0423223	0.104963	0.161658	0.23755	0.102981	-1.2058	0.0472105
AT3G15680	0.62597	0.626597	0.680076	0.308394	0	0	0.644215	0.102798	-2.6477	0.0310417
AT5G64560	0.417206	0.423343	0.378445	0.122939	0.185256	0	0.406331	0.102731	-1.9838	0.0246786
AT5G42670	0.682918	0.689239	0.745823	0.0906214	0	0.217532	0.705993	0.102718	-2.781	0.0064612
AT1G21651	0.479058	0.556154	0.577251	0.30763	0	0	0.537488	0.102543	-2.39	0.0423009
AT3G21230	0.52895	0.429795	0.384281	0.0943202	0.135805	0.0772413	0.447675	0.102455	-2.1275	0.00751199
AT2G20850	0.276691	0.392647	0.238846	0.125337	0	0.181054	0.302728	0.10213	-1.5676	0.048263
AT1G06380	0.632663	0.559588	0.66683	0	0	0.306047	0.619694	0.102016	-2.6028	0.027983
[truncated: 1,309 more rows]

## Sheet: S6
Table S6 Genes exhibiting differential translation efficiency in mettl5-1 vs. wild type under ABA treatment.
ensembl_gene_id	Col_ABA1(Poly/Total)	Col_ABA2(Poly/Total)	Col_ABA3(Poly/Total)	mettl5_ABA1(Poly/Total)	mettl5_ABA2(Poly/Total)	mettl5_ABA3(Poly/Total)	Col_ABA_mean	mettl5_ABA_mean	log2(fc)	p-value
AT3G06355	15.0268	13.9709	12.8073	2.94796	9.53807	6.46694	13.935	6.31766	-1.1413	0.0455069
AT2G21045	6.23774	5.97947	3.80579	0.0212057	2.98429	0.663046	5.341	1.22285	-2.1269	0.0264459
AT3G01130	4.8227	3.59497	2.54192	0.465093	2.34672	0.202465	3.6532	1.00476	-1.8623	0.0485042
AT5G24570	2.46278	3.86634	3.53308	0.311639	2.03001	0.316862	3.2874	0.886169	-1.8913	0.031665
AT2G07696	2.55974	2.76533	3.59561	1.30433	0	1.2613	2.97356	0.855208	-1.7978	0.0192265
AT1G74270	3.03702	5.18028	3.74099	0.163915	2.27901	0.0714506	3.9861	0.838126	-2.2497	0.0311138
AT3G13520	4.5034	4.84018	3.87808	0.191847	2.14366	0.140753	4.40722	0.825421	-2.4167	0.01962
AT1G17490	3.95773	2.68952	3.42522	0.171668	2.12587	0.0378901	3.35749	0.778476	-2.1087	0.0419457
AT5G54640	4.10723	4.59294	4.24267	0.144194	1.99206	0	4.31428	0.712086	-2.599	0.0255329
AT5G59613	2.84113	3.00568	2.11859	0.103121	1.76855	0.218554	2.65514	0.696741	-1.9301	0.0481764
AT5G02550	4.74864	5.20001	5.03589	0.140059	1.84892	0.0967829	4.99484	0.695255	-2.8448	0.013967
AT5G58070	2.70477	3.55485	2.44556	0.191334	1.69436	0.174865	2.90173	0.686854	-2.0788	0.0274199
AT3G03150	2.22885	2.59069	1.89009	0.17642	1.45033	0.297982	2.23654	0.641578	-1.8016	0.0403599
AT3G51500	2.78201	3.44277	2.66346	0	1.79606	0.106943	2.96275	0.634335	-2.2236	0.0416591
AT3G07230	5.37527	4.19731	3.94723	0.167259	1.58567	0.0877958	4.5066	0.613574	-2.8767	0.00417498
AT3G60530	2.29557	2.88778	1.63094	0.142518	1.43127	0.25916	2.27143	0.610983	-1.8944	0.0397262
AT2G40510	2.46241	2.5258	1.65591	0.115143	1.49406	0.195097	2.21471	0.601434	-1.8806	0.0474227
AT4G27280	3.26914	3.15127	2.22753	0.255189	1.24748	0.270995	2.88265	0.59122	-2.2856	0.0078801
AT5G11970	3.15656	3.61339	1.91255	0.0453632	1.70014	0.0227333	2.89417	0.589411	-2.2958	0.037995
AT5G54165	3.20758	2.10921	1.71765	0.160783	1.47034	0.121543	2.34481	0.584221	-2.0049	0.048801
AT2G37750	1.90051	3.14719	2.13575	0.0809447	1.53083	0.123742	2.39448	0.578504	-2.0493	0.0434523
AT3G47070	2.80323	3.00457	2.17853	0.117756	1.26131	0.354505	2.66211	0.577858	-2.2038	0.0105802
AT5G60460	3.75588	3.84357	2.56939	0.141967	1.58083	0	3.38962	0.574265	-2.5613	0.0135444
AT3G06700	2.11164	3.20494	1.99341	0.157317	1.43971	0.12175	2.43666	0.572926	-2.0885	0.0331548
AT5G15960	3.3744	3.25206	2.54904	0.100035	1.40766	0.21105	3.0585	0.572913	-2.4164	0.0116015
AT3G23390	2.82473	2.21809	3.11517	0.0496814	1.57141	0.084427	2.71933	0.568505	-2.258	0.0315649
AT5G26731	3.13054	3.68869	1.94847	0.0361843	1.61274	0	2.92257	0.549643	-2.4107	0.0325908
AT1G79075	3.69225	3.86843	5.04943	0.408304	0.872163	0.335778	4.20337	0.538748	-2.9639	0.00665458
AT5G06760	2.33167	2.80144	1.99259	0.130841	1.27042	0.201161	2.37523	0.53414	-2.1528	0.019099
AT4G39260	1.59075	1.71427	2.13479	0.177566	1.10151	0.299802	1.81327	0.526293	-1.7847	0.0278177
AT5G02450	3.11091	3.56277	2.61246	0.139979	1.34167	0.0917392	3.09538	0.524462	-2.5612	0.0092147
AT5G65207	3.53617	3.8437	2.35706	0.0645173	1.43504	0.0405007	3.24565	0.513353	-2.6605	0.013404
AT5G15970	2.39522	2.62465	1.78598	0.104886	1.26514	0.153796	2.26862	0.50794	-2.1591	0.0233555
AT1G08380	1.79206	2.30962	1.58265	0.0888744	1.22558	0.177789	1.89478	0.497415	-1.9295	0.0408962
AT1G33055	8.48462	9.80967	6.20878	0.0462942	1.43645	0	8.16769	0.494246	-4.0466	0.00879431
AT3G56910	2.10645	2.55815	1.63423	0.171939	1.17479	0.11855	2.09961	0.488425	-2.1039	0.02305
AT1G80160	2.14541	2.28873	1.53093	0.174788	1.19471	0.0603781	1.98836	0.476625	-2.0607	0.0314935
AT4G21105	2.80116	1.74677	1.66029	0.132434	1.22929	0.067975	2.06941	0.476566	-2.1185	0.0388456
AT2G18020	2.14214	2.33305	1.69266	0.146232	1.14625	0.131756	2.05595	0.474744	-2.1146	0.0237594
AT4G33865	2.4943	2.79572	1.33387	0.212177	1.1552	0.0496346	2.20797	0.472336	-2.2248	0.0400422
AT1G52720	2.11866	2.41194	1.60725	0.119309	1.25323	0.039552	2.04595	0.470696	-2.1199	0.0358319
AT2G35300	1.94481	2.42106	1.30636	0.1005	0.954348	0.345091	1.89074	0.466646	-2.0185	0.0279806
AT3G22240	3.61074	2.36516	2.29982	0.177781	1.13552	0.0493332	2.75857	0.454213	-2.6025	0.0149228
AT2G27730	2.78491	3.81411	3.07785	0.197361	1.06003	0.103454	3.22562	0.453617	-2.83	0.00302526
AT5G58650	2.13177	2.41984	1.43292	0.0758828	1.0888	0.194705	1.99484	0.45313	-2.1383	0.0239862
AT1G55805	3.5991	4.58091	2.04154	0.119401	1.22658	0	3.40718	0.448661	-2.9249	0.0376938
AT3G47370	1.75815	2.22303	1.90423	0.116808	1.13019	0.0835002	1.96181	0.443499	-2.1452	0.0337117
AT1G30380	1.78463	2.22944	1.31555	0.120248	0.987427	0.212124	1.77654	0.439933	-2.0137	0.0248088
AT2G34480	2.15945	3.14376	2.00819	0.104873	1.17569	0.0374147	2.43713	0.439326	-2.4718	0.0176118
AT4G02520	1.80684	2.59078	1.87557	0.0825861	1.19479	0.0395814	2.09106	0.438987	-2.252	0.0279231
AT3G63080	2.02353	1.90502	1.44869	0.0914718	1.13602	0.0624608	1.79241	0.429984	-2.0596	0.0422953
AT4G20150	2.32544	1.86751	2.61761	0.0594845	1.14155	0.0873406	2.27019	0.429458	-2.4022	0.0175328
AT1G32920	1.41376	1.76102	1.04193	0.0591217	0.816079	0.39205	1.40557	0.422417	-1.7344	0.0312824
AT5G56710	2.22665	1.72907	2.1258	0.172134	1.00779	0.074596	2.02717	0.418172	-2.2773	0.017087
AT3G05890	3.24641	2.57959	2.43575	0.0674459	1.10487	0.0722618	2.75392	0.414858	-2.7308	0.00699436
AT3G01970	1.26386	1.38716	1.80248	0.136386	1.0083	0.0907264	1.4845	0.411803	-1.85	0.048989
AT4G16146	1.91467	2.14632	1.6148	0.164267	1.0255	0.0399095	1.89193	0.409893	-2.2065	0.0245211
AT1G67860	1.47249	1.79007	1.80349	0.105337	0.970668	0.146563	1.68868	0.407523	-2.0509	0.0322434
AT4G29735	2.00158	2.01734	2.15752	0.0967595	1.10488	0.0141431	2.05881	0.40526	-2.3449	0.0398014
AT5G54940	2.30003	2.36087	1.67649	0.130043	0.994329	0.064696	2.11246	0.396356	-2.4141	0.0121185
AT5G64140	2.25249	2.13873	1.37225	0.143431	1.00758	0.029397	1.92116	0.393471	-2.2876	0.0215449
AT5G02380	2.39212	2.80289	2.26535	0.0736493	0.970434	0.122885	2.48678	0.388989	-2.6765	0.0071047
AT3G15353	2.89214	3.1313	1.87141	0.0956641	0.987566	0.0836968	2.63162	0.388975	-2.7582	0.0116539
AT2G38640	2.99808	3.06105	2.11071	0.109979	1.04331	0.0078417	2.72328	0.387044	-2.8148	0.00665503
AT5G47740	2.43647	1.42213	1.47024	0.0674047	1.06286	0.0205852	1.77628	0.383616	-2.2111	0.0425121
AT4G11010	1.71962	1.34839	1.64431	0.123212	0.986843	0.0389062	1.57077	0.382987	-2.0361	0.0456787
AT3G09950	2.44871	1.6196	3.75208	0	1.14665	0	2.6068	0.382218	-2.7698	0.0483567
AT2G27710	1.15256	1.62014	1.16356	0.105733	0.84258	0.182986	1.31209	0.3771	-1.7988	0.0358917
AT1G72020	1.90838	2.11469	1.76839	0.0264973	0.997357	0.0928982	1.93049	0.372251	-2.3746	0.0287343
AT1G61780	1.19158	1.46269	1.5815	0.111329	0.907369	0.0914116	1.41192	0.370036	-1.9319	0.0443104
AT5G52650	1.3019	1.13823	1.39493	0.122743	0.825404	0.154877	1.27835	0.367675	-1.7978	0.0465919
AT3G53020	1.78624	2.24003	1.51464	0.09073	0.884486	0.0824098	1.84697	0.352542	-2.3893	0.0130762
AT5G17870	1.25021	1.33907	1.7791	0.0952263	0.716262	0.239134	1.45613	0.350207	-2.0559	0.0117937
AT5G23220	2.06099	1.99658	1.45534	0.0674086	0.918734	0.0626634	1.83763	0.349602	-2.3941	0.0163361
AT4G24920	2.42362	2.38185	1.65301	0.0246425	1.00637	0.0170017	2.15283	0.349339	-2.6235	0.0139348
AT5G42980	1.61237	1.86368	1.38848	0.0796229	0.913002	0.0394195	1.62151	0.344015	-2.2368	0.0293904
AT3G55280	1.86139	1.69925	1.48477	0.0473622	0.978871	0	1.6818	0.342078	-2.2976	0.0405838
AT3G17210	1.42699	1.50083	1.71755	0.0558199	0.921443	0.0436388	1.54846	0.340301	-2.1859	0.0436737
AT3G18800	5.35905	4.12138	2.41941	0.243158	0	0.747278	3.96661	0.330146	-3.5867	0.0433483
AT2G47110	1.35903	2.24656	1.22539	0.101931	0.823237	0.0602867	1.61033	0.328485	-2.2935	0.037065
AT4G27130	1.11744	1.68969	1.25506	0.114748	0.784674	0.0749331	1.35406	0.324785	-2.0597	0.0263602
AT4G34190	1.18225	1.46166	1.09898	0.13122	0.810628	0.0324347	1.24763	0.324761	-1.9417	0.0464159
AT3G56850	1.79388	1.62891	1.10278	0.112977	0.859424	0	1.50852	0.324134	-2.2185	0.0280997
AT3G02180	1.5324	1.35235	1.11556	0.103037	0.77203	0.0963056	1.33344	0.323791	-2.042	0.0274417
AT1G64370	2.10205	2.00058	1.76801	0.095753	0.807412	0.0674124	1.95688	0.323526	-2.5966	0.0118371
AT3G52730	1.39557	1.77759	1.13009	0.0872885	0.872661	0.0020503	1.43442	0.320667	-2.1613	0.0353954
AT3G48930	1.28019	1.68165	1.09261	0.0826938	0.824612	0.0443492	1.35149	0.317218	-2.091	0.034114
AT2G20820	1.27473	2.45446	1.34289	0.121252	0.776732	0.0500971	1.69069	0.316027	-2.4195	0.0480575
AT5G56540	2.39004	3.07631	1.57621	0.136327	0.707188	0.103959	2.34752	0.315825	-2.8939	0.0273451
AT3G53870	1.70617	2.0463	1.4596	0.0851682	0.782461	0.0768397	1.73736	0.314823	-2.4643	0.00997753
AT2G21130	1.44603	1.68612	0.853761	0.0605226	0.715908	0.167344	1.32864	0.314592	-2.0784	0.0357021
AT4G14410	2.14719	1.88705	1.29912	0.093374	0.846503	0	1.77779	0.313292	-2.5045	0.0164052
AT1G13280	1.38195	1.41162	0.811338	0.131629	0.681766	0.120521	1.20164	0.311306	-1.9486	0.0298587
AT5G40730	5.5458	6.08248	5.41523	0.0958589	0.565935	0.270926	5.68117	0.310907	-4.1916	7.24e-05
AT1G48320	1.17306	1.58043	1.07334	0.0775309	0.851044	0	1.27561	0.309525	-2.0431	0.0498191
AT3G51750	1.61186	1.27234	1.81846	0.0790532	0.735983	0.111145	1.56755	0.308727	-2.3441	0.0110853
AT4G33250	0.949325	1.39128	1.00241	0.116338	0.757578	0.0491212	1.11434	0.307679	-1.8567	0.04876
AT1G21770	1.34442	1.38853	1.26669	0.0429912	0.709165	0.16917	1.33321	0.307109	-2.1181	0.0341359
AT5G10980	1.87886	1.46766	1.06039	0.0748007	0.778748	0.0657247	1.46897	0.306425	-2.2612	0.0253538
AT3G08610	1.46336	1.53717	0.942061	0.073098	0.814614	0.030141	1.3142	0.305951	-2.1028	0.0374515
AT5G14910	1.34292	1.28504	0.996214	0.0983878	0.715073	0.103669	1.20806	0.30571	-1.9825	0.029449
AT1G02500	1.22674	1.57061	0.884886	0.0794599	0.790112	0.0463225	1.22741	0.305298	-2.0073	0.0442913
AT1G68945	3.74811	2.36155	2.96269	0.167581	0.50116	0.242154	3.02412	0.303632	-3.3161	0.016406
AT2G33830	1.28269	1.47743	1.03096	0.0676329	0.748873	0.0923909	1.2637	0.302965	-2.0604	0.0300178
AT5G42300	1.45435	1.40648	1.29053	0.113216	0.755035	0.0377908	1.38378	0.302014	-2.1959	0.0365424
AT4G31830	8.03379	7.26703	6.12109	0.0838686	0.817321	0	7.14064	0.300397	-4.5711	0.00199832
AT5G47700	1.8357	1.33295	1.35757	0.0790899	0.509739	0.31142	1.50874	0.300083	-2.3299	0.00517617
AT5G67600	2.93724	4.57098	5.00012	0.268408	0.516475	0.112868	4.16944	0.29925	-3.8004	0.0222669
AT1G27300	1.26174	1.78196	0.872837	0.0689352	0.753525	0.064717	1.30552	0.295726	-2.1423	0.0454237
AT1G48160	3.31609	1.74999	2.06883	0.127692	0.710245	0.0470145	2.3783	0.294984	-3.0112	0.0332469
AT2G15880	1.60697	1.16123	1.22037	0.163827	0.650116	0.0611335	1.32952	0.291692	-2.1884	0.0122619
AT1G74730	1.27681	0.867084	0.908507	0.24108	0.633123	0	1.01747	0.291401	-1.8039	0.0377328
AT2G41110	1.77773	1.20786	1.18343	0.0571024	0.809638	0	1.38967	0.288913	-2.266	0.0312568
AT3G59540	1.32151	1.09488	0.913556	0.0645444	0.684975	0.116331	1.10998	0.288617	-1.9433	0.0333146
AT5G12310	1.07507	1.11825	0.601466	0.0995279	0.514881	0.247616	0.931598	0.287342	-1.6969	0.0393143
AT5G44610	2.13948	1.93432	1.85051	0.0665336	0.519945	0.263564	1.97477	0.283348	-2.801	0.000893369
AT5G09830	3.38242	3.90555	2.4195	0.0238511	0.703724	0.11419	3.23582	0.280589	-3.5276	0.0096929
AT5G27280	1.0031	1.3038	0.834564	0.116062	0.683535	0.0330165	1.04715	0.277538	-1.9157	0.042405
AT1G17880	1.30436	1.52771	1.01477	0.0918566	0.714598	0.022292	1.28228	0.276249	-2.2147	0.02445
AT5G64240	1.58867	1.36989	0.923251	0.0407621	0.707319	0.0791624	1.29394	0.275748	-2.2303	0.0254744
AT1G25150	0.935728	1.33541	1.04526	0.0942015	0.666097	0.0629899	1.10546	0.27443	-2.0101	0.0308862
AT1G24881	0.9071	1.27803	1.031	0.0945265	0.669326	0.0568691	1.07204	0.273574	-1.9704	0.0364958
AT1G42960	1.22697	1.44192	0.821225	0.0724467	0.702093	0.0421928	1.16337	0.272244	-2.0953	0.0354009
AT2G26670	1.3763	1.17584	1.10138	0.0871632	0.682503	0.0409952	1.21784	0.27022	-2.1721	0.0309883
AT3G10860	1.70603	2.7454	1.3334	0.109206	0.675873	0.0254785	1.92828	0.270186	-2.8353	0.0409778
AT2G17880	2.16241	1.59985	1.28476	0.166754	0.468104	0.169537	1.68234	0.268132	-2.6495	0.0202699
AT2G01250	1.16195	1.75345	1.10418	0.103916	0.657385	0.0428989	1.33986	0.268067	-2.3214	0.0198978
AT1G24800	0.889054	1.26936	1.03168	0.0846381	0.661107	0.0575189	1.06337	0.267755	-1.9897	0.0359018
AT1G25055	0.90704	1.25918	1.02295	0.0869291	0.658251	0.0543045	1.06306	0.266495	-1.996	0.0362753
AT5G37720	1.1028	1.39301	0.759517	0.0884612	0.551931	0.157435	1.08511	0.265942	-2.0287	0.0268193
AT1G27435	2.08743	1.76872	1.16422	0.115016	0	0.679801	1.67346	0.264939	-2.6591	0.0166335
AT2G01530	3.35893	3.12254	2.30603	0.0561571	0.705008	0.0277218	2.92916	0.262962	-3.4776	0.00355753
AT3G14600	1.08063	1.36097	0.852014	0.0503687	0.722822	0.0151971	1.09787	0.262796	-2.0627	0.0468108
AT1G45145	1.6262	1.90542	1.72093	0.0691582	0.697878	0.0167011	1.75085	0.261246	-2.7446	0.012517
AT3G56240	1.59724	1.60848	1.2542	0.0446671	0.70433	0.0345925	1.48664	0.261197	-2.5088	0.0159967
AT5G62480	1.40364	1.38022	1.1131	0.0325329	0.71351	0.0331666	1.29898	0.259737	-2.3223	0.0305418
AT1G63290	0.986602	1.35391	1.00533	0.0556685	0.710675	0.0107691	1.11528	0.259037	-2.1062	0.0433918
AT4G34050	1.22297	1.53653	0.915769	0.0500221	0.707585	0.0184448	1.22509	0.258684	-2.2436	0.0303828
AT4G23670	1.46714	1.53508	1.21312	0.0618064	0.674895	0.0359447	1.40511	0.257549	-2.4478	0.0177491
AT3G15360	0.992984	1.29734	0.807353	0.0550437	0.634304	0.0800568	1.03256	0.256468	-2.0094	0.0340474
AT4G37830	1.2863	1.65373	0.932433	0.0546694	0.634397	0.0746716	1.29082	0.254579	-2.3421	0.0215885
AT1G15380	1.30239	1.70307	0.820282	0.0737147	0.653318	0.0305215	1.27525	0.252518	-2.3363	0.0371964
AT5G65220	0.953692	0.973954	1.31062	0.106614	0.557911	0.0853131	1.07942	0.249946	-2.1106	0.0148133
AT1G30260	1.08439	0.633988	0.997582	0.136471	0.607331	0.00542491	0.905321	0.249742	-1.858	0.0498833
AT1G03680	1.09846	1.11317	0.678969	0.0583125	0.639668	0.0435283	0.963531	0.24717	-1.9628	0.0468757
AT5G41520	1.03927	0.894767	0.588576	0.185174	0.491595	0.0638965	0.840872	0.246888	-1.768	0.0321069
AT2G42680	0.886145	1.16878	0.756876	0.0615486	0.59691	0.0803336	0.937268	0.246264	-1.9283	0.0375258
AT5G61230	0.778068	1.12249	0.713316	0.099091	0.553943	0.0843311	0.871291	0.245788	-1.8257	0.0368865
AT1G15370	1.43471	1.69949	1.01646	0.0629529	0.673908	0	1.38355	0.24562	-2.4939	0.0179435
AT2G30040	1.00813	1.61373	1.34854	0.329555	0.326577	0.0775166	1.32347	0.24455	-2.4361	0.0129873
AT3G13224	1.02833	1.12941	0.656641	0.102758	0.492434	0.132521	0.938128	0.242571	-1.9514	0.0225096
AT4G05050	1.03746	1.28359	0.769788	0.0388112	0.64658	0.0420782	1.03028	0.24249	-2.087	0.0391135
AT1G74050	1.05128	1.04521	0.644399	0.127913	0.528997	0.0694083	0.91363	0.242106	-1.916	0.0274619
AT1G43890	1.04848	1.22705	1.02729	0.0598714	0.655723	0.00831716	1.10094	0.241304	-2.1898	0.0438679
AT5G08410	1.09457	1.26679	1.09718	0.0725184	0.614445	0.033001	1.15285	0.239988	-2.2642	0.0309652
AT4G21860	2.02708	2.04781	1.46983	0.159175	0.550882	0.00960139	1.84824	0.239886	-2.9457	0.00320845
AT4G34600	1.75776	2.28777	1.74488	0.0132468	0.700162	0	1.93014	0.237803	-3.0209	0.00533163
AT5G51451	3.06433	4.58849	2.19865	0	0	0.707269	3.28382	0.235756	-3.8	0.0376033
AT3G14060	1.64368	2.41039	1.92589	0.182612	0.522775	0	1.99332	0.235129	-3.0836	0.00442764
AT3G53890	2.21113	2.84281	2.49251	0.113625	0.525608	0.0608323	2.51548	0.233355	-3.4302	0.000776286
AT2G29700	1.01968	1.02763	0.670269	0.0564431	0.594291	0.0413736	0.905858	0.230703	-1.9732	0.0439812
AT1G20450	1.03993	1.13796	1.01297	0.104588	0.543509	0.0405944	1.06362	0.229564	-2.212	0.0285018
AT4G34670	0.839	1.09397	0.667729	0.0852263	0.555355	0.0444441	0.866899	0.228342	-1.9247	0.0396147
AT1G68360	3.21551	2.11575	1.73877	0.679062	0	0	2.35667	0.226354	-3.3801	0.0237498
AT3G15660	1.23671	0.847051	1.03839	0.12374	0.546846	0.00753647	1.04072	0.226041	-2.2029	0.0189906
AT5G19510	0.879017	1.3485	0.752768	0.0705181	0.531814	0.0693299	0.993429	0.223887	-2.1496	0.0329995
AT1G07940	0.850072	1.17913	0.767276	0.0797132	0.547371	0.0422935	0.932158	0.223126	-2.0627	0.0286839
AT2G01940	1.77976	2.05726	1.35685	0.669176	0	0	1.73129	0.223059	-2.9564	0.0076874
AT2G40060	1.59746	1.64644	1.07319	0.0863002	0.533684	0.0490095	1.43903	0.222998	-2.69	0.00772798
AT1G58080	1.18009	0.885649	0.671577	0.0519824	0.605746	0.0110767	0.912438	0.222935	-2.0331	0.0499879
AT2G46260	1.38569	1.31072	1.4981	0.0627853	0.572169	0.0270058	1.39817	0.220654	-2.6637	0.015069
AT1G54630	0.963172	1.25029	0.950099	0.0820317	0.453742	0.125118	1.05452	0.220297	-2.2591	0.00600328
AT5G04340	0.840782	1.20475	0.833126	0.0736436	0.519467	0.0660178	0.959554	0.21971	-2.1268	0.0201544
AT1G79700	1.79724	1.75215	0.880229	0.0712505	0.484745	0.0993742	1.47654	0.218457	-2.7568	0.035669
AT4G32470	1.10499	1.28725	0.84735	0.0806709	0.473959	0.100133	1.07986	0.218254	-2.3068	0.00885631
AT5G17450	1.27832	1.45198	1.02904	0.042896	0.608704	0	1.25312	0.2172	-2.5284	0.0162928
AT1G75540	1.43356	1.47025	0.77637	0.0760974	0.533069	0.0389722	1.22673	0.216046	-2.5054	0.0258676
AT3G42150	1.15983	0.976748	1.47099	0.0200862	0.623226	0	1.20252	0.214437	-2.4874	0.0206592
AT3G59900	2.05069	1.77046	1.70065	0.0862762	0.549979	0.00178077	1.8406	0.212679	-3.1134	0.00256067
AT4G38740	0.876492	1.04868	0.786574	0.0394222	0.444269	0.152796	0.903915	0.212163	-2.091	0.0125893
AT2G36950	0.579773	0.694655	0.536535	0.0891109	0.424936	0.122161	0.603654	0.212069	-1.5092	0.0499774
AT5G25280	0.963799	1.1811	0.596494	0.0731768	0.536789	0.020311	0.913797	0.210092	-2.1209	0.0410951
AT1G13060	0.742727	0.968467	0.723729	0.0616116	0.530854	0.0328641	0.811641	0.208443	-1.9612	0.0460497
AT2G15270	1.88831	1.61089	1.04449	0.0139423	0.577881	0.03182	1.51457	0.207881	-2.8651	0.015901
AT4G36040	0.966043	1.3394	0.634051	0.0697293	0.45016	0.10356	0.97983	0.207816	-2.2372	0.0419575
AT4G26230	1.71709	1.10574	1.49871	0.0561023	0.554529	0.00933848	1.44051	0.206657	-2.8013	0.00783916
AT3G28920	0.610739	0.869781	1.0452	0.0941747	0.479302	0.0432302	0.841907	0.205569	-2.034	0.0274068
AT5G57910	0.999114	1.75245	1.07478	0.1234	0.471231	0.017065	1.27545	0.203899	-2.6451	0.0271815
AT3G17020	0.965116	1.05849	0.74886	0.0484054	0.550374	0.0121851	0.924155	0.203655	-2.182	0.0343668
AT2G02050	1.66969	0.926944	1.15431	0.0880349	0.436894	0.0856218	1.25032	0.203517	-2.6191	0.0238006
AT5G11070	1.0445	0.764496	0.627088	0	0.533753	0.076251	0.812027	0.203335	-1.9977	0.0470303
AT3G46030	0.842132	1.49386	0.919815	0.0336343	0.57317	0.00214023	1.08527	0.202981	-2.4186	0.0337726
AT1G64710	0.659569	0.820493	0.50383	0.0519576	0.456693	0.0965676	0.661297	0.201739	-1.7128	0.0489156
AT4G02530	1.31483	1.46661	1.18153	0.146721	0.378525	0.0724444	1.32099	0.19923	-2.7291	0.000866115
AT2G02130	1.40419	0.838244	0.777504	0.0374869	0.437039	0.121987	1.00665	0.198838	-2.3399	0.0350222
AT1G16916	1.41997	2.98112	3.29857	0.596301	0	0	2.56655	0.198767	-3.6907	0.043369
AT5G07460	0.831804	0.943318	0.592596	0.0609951	0.490053	0.0442718	0.78924	0.19844	-1.9918	0.0348155
AT5G56150	1.00641	0.60145	0.744307	0.0601806	0.518929	0.0150982	0.784057	0.198069	-1.985	0.0474349
AT4G28025	1.09611	0.959195	1.05025	0.0559758	0.512248	0.02423	1.03518	0.197485	-2.3901	0.0274968
AT1G13670	0.711103	0.653001	0.820252	0.223349	0	0.368618	0.728118	0.197322	-1.8836	0.0236372
AT1G14320	1.27461	1.4753	1.13103	0.0598003	0.492754	0.0381923	1.29365	0.196915	-2.7158	0.00542316
AT1G62480	0.658405	0.837991	0.832728	0.0868408	0.474038	0.0293709	0.776375	0.19675	-1.9804	0.0380204
AT1G56700	1.12313	0.832064	0.581308	0.0482374	0.508227	0.0310312	0.845502	0.195832	-2.1102	0.0425184
AT1G03790	0.641537	0.847889	0.641404	0.0811836	0.453521	0.0505708	0.710277	0.195092	-1.8642	0.0381954
AT1G04000	5.12718	2.35028	3.9656	0.208169	0	0.37328	3.81436	0.193816	-4.2987	0.0438786
AT4G18060	0.859756	1.10692	0.885939	0.0579871	0.430225	0.0920746	0.95087	0.193429	-2.2974	0.00890612
AT5G10450	0.78649	1.14998	0.659613	0.0661975	0.464533	0.0485033	0.86536	0.193078	-2.1641	0.0285808
AT2G07698	0.608306	1.07746	1.16947	0.578284	0	0	0.951745	0.192761	-2.3038	0.04361
AT3G04840	0.732671	0.887653	0.655207	0.0600431	0.495501	0.018653	0.75851	0.191399	-1.9866	0.0480482
AT2G43460	0.947286	1.251	0.595416	0.0193368	0.495703	0.0580019	0.931234	0.191014	-2.2855	0.0405933
AT5G04800	0.462879	0.869567	0.630762	0.103231	0.40723	0.0620158	0.654402	0.190826	-1.7779	0.0450139
AT1G07750	0.975258	1.01658	0.564069	0.0855263	0.475337	0	0.851967	0.186954	-2.1881	0.0318387
AT5G66400	0.636208	0.847386	0.594714	0.0565894	0.430617	0.0733999	0.692769	0.186869	-1.8903	0.0324807
AT4G40030	1.65334	1.51157	0.839664	0.0518655	0.466368	0.0417473	1.33486	0.18666	-2.8382	0.0258841
AT1G66260	0.583332	0.98488	0.680217	0.0422143	0.424575	0.0927572	0.749476	0.186516	-2.0066	0.029801
AT4G36130	1.46448	1.94069	1.15964	0.0656333	0.445107	0.043834	1.5216	0.184858	-3.0411	0.0125485
AT1G08230	1.25512	1.31818	0.70191	0.0430212	0.473045	0.0384766	1.09174	0.184848	-2.5622	0.0235731
AT4G02620	1.09629	1.00766	0.883563	0.0442368	0.461221	0.0442374	0.995839	0.183232	-2.4422	0.0158226
AT5G10400	1.90557	1.4106	1.34405	0.181651	0.365006	0	1.55341	0.182219	-3.0917	0.00532152
AT5G40930	0.974576	1.30934	0.95147	0.114999	0.38936	0.0412428	1.07846	0.181867	-2.568	0.00473737
AT1G17160	0.893903	0.757841	0.74013	0.0280862	0.461363	0.054224	0.797291	0.181224	-2.1373	0.0366476
AT4G25670	0.877398	0.930641	0.527514	0.0328054	0.457658	0.0519008	0.778518	0.180788	-2.1064	0.0337103
AT1G20110	0.541839	0.885879	0.626145	0.053222	0.448442	0.0392927	0.684621	0.180319	-1.9248	0.0442177
AT5G54680	0.974097	1.18199	0.911594	0.0678107	0.440628	0.0298151	1.02256	0.179418	-2.5108	0.00899631
AT3G16400	0.770393	0.928945	0.663089	0.0597951	0.453642	0.021958	0.787476	0.178465	-2.1416	0.0285022
AT3G08730	0.600248	0.894938	0.599394	0.044284	0.47007	0.0205671	0.698194	0.178307	-1.9693	0.0493532
AT2G37190	0.721761	0.866111	0.728998	0.0299017	0.467684	0.0364288	0.77229	0.178005	-2.1172	0.0437108
AT2G26695	1.52656	2.02676	1.30895	0.113904	0.30579	0.112491	1.62076	0.177395	-3.1916	0.0147689
AT1G55310	1.19197	0.774758	0.561241	0.0281022	0.454123	0.0489804	0.842657	0.177068	-2.2506	0.0494655
AT2G21187	0.999997	0.814408	0.692277	0.0220476	0.428592	0.0774539	0.835561	0.176031	-2.2469	0.0166853
AT3G48530	1.06235	0.872988	0.891033	0.058578	0.433558	0.034944	0.942125	0.175693	-2.4229	0.0145527
AT1G20220	0.874077	0.843724	0.912021	0	0.475925	0.0509307	0.876607	0.175619	-2.3195	0.04129
AT4G05180	0.70383	0.813111	0.500314	0.0505598	0.447682	0.026136	0.672418	0.174793	-1.9437	0.0463951
AT1G43160	1.20191	1.41001	0.926663	0.0426341	0.39791	0.080849	1.17953	0.173798	-2.7627	0.00570494
AT3G26510	0.731573	0.836031	0.592701	0.0731083	0.438426	0.00880196	0.720102	0.173446	-2.0537	0.0357691
AT5G12140	0.830805	1.52504	0.847815	0.0407071	0.435365	0.0438284	1.06789	0.1733	-2.6234	0.0389097
AT1G22065	2.27415	4.03719	4.93646	0.0804356	0.393669	0.0447588	3.74927	0.172955	-4.4381	0.0422229
AT5G01750	1.13364	1.30778	0.897024	0.0558813	0.395581	0.0670836	1.11282	0.172849	-2.6866	0.00455214
AT2G24260	1.26655	2.33361	2.08706	0.0826175	0.434292	0	1.89574	0.172303	-3.4597	0.0209676
AT5G11090	0.724065	1.11606	0.630043	0.0619845	0.402699	0.0514542	0.823389	0.172046	-2.2588	0.0284522
AT1G25560	0.746973	0.744059	0.506353	0.047384	0.43891	0.0297193	0.665795	0.172004	-1.9526	0.044743
AT3G05560	1.25991	0.753598	0.669203	0.0299792	0.484304	0	0.894236	0.171428	-2.3831	0.041819
AT3G51830	0.578411	0.597753	0.609573	0.0312038	0.333474	0.149525	0.595246	0.171401	-1.7961	0.039196
AT5G42200	0.606477	0.985512	0.740166	0.10955	0.36701	0.0332956	0.777385	0.169952	-2.1935	0.0157719
AT4G29830	1.26382	1.17042	0.544258	0	0.508853	0	0.992833	0.169618	-2.5493	0.0476579
AT1G77450	1.13155	1.13679	0.988494	0.0498426	0.458937	0	1.08561	0.169593	-2.6784	0.0164171
AT1G50320	0.781226	0.862942	0.69976	0.0807858	0.366265	0.061661	0.781309	0.169571	-2.204	0.0126424
AT1G27950	0.665116	0.591564	0.536771	0.0412711	0.350982	0.114939	0.597817	0.169064	-1.8221	0.030921
AT4G30920	0.439448	0.750206	0.557054	0.0349915	0.381153	0.0880128	0.582236	0.168053	-1.7927	0.0437525
AT5G28060	0.899378	0.99585	0.489654	0.0662622	0.414563	0.0225975	0.79496	0.167808	-2.2441	0.0366078
AT2G19760	0.791598	0.720913	0.626944	0.0371313	0.418075	0.0477533	0.713152	0.167653	-2.0887	0.0357386
AT3G59880	2.4955	1.61386	1.45249	0.384626	0.0383151	0.0787183	1.85395	0.16722	-3.4708	0.0253368
AT5G10300	1.65589	1.9119	1.12462	0	0.487381	0.013373	1.56414	0.166918	-3.2282	0.0104172
AT5G25540	0.938205	0.811874	0.553917	0.0125535	0.46829	0.0194572	0.767999	0.166767	-2.2033	0.0369402
AT1G66410	0.73393	0.640421	0.635913	0.0799333	0.404984	0.0145788	0.670088	0.166499	-2.0088	0.0451182
AT5G24800	1.09707	1.07094	0.902397	0.0528288	0.431917	0.0138391	1.02347	0.166195	-2.6225	0.0120261
AT5G25770	1.33254	0.959818	0.994309	0.0420066	0.39501	0.0608025	1.09556	0.16594	-2.7229	0.00492341
AT3G16420	1.71869	1.74744	1.1363	0.0600211	0.395465	0.0386056	1.53415	0.164697	-3.2195	0.00782134
AT1G80500	1.03178	1.12516	0.576147	0.0597084	0.366959	0.0669793	0.91103	0.164549	-2.469	0.0279946
AT3G26470	1.2744	1.23404	0.723189	0.492354	0	0	1.07721	0.164118	-2.7145	0.0196781
AT3G53430	0.852689	0.749077	0.976838	0.0430489	0.427053	0.0218421	0.859535	0.163981	-2.39	0.0187805
AT5G59300	0.959458	0.999373	0.646868	0.0471826	0.425765	0.0181163	0.868566	0.163688	-2.4077	0.0157527
AT5G16760	0.923649	0.828405	0.878108	0.0324952	0.445085	0.00888704	0.876721	0.162156	-2.4347	0.0331157
AT3G43810	1.06949	0.767305	0.985138	0.109118	0.359858	0.0166595	0.940644	0.161879	-2.5387	0.00489841
AT2G41178	0.930086	0.576245	0.692428	0.232617	0.252588	0	0.73292	0.161735	-2.18	0.014043
AT5G12190	0.817907	1.34629	0.931816	0.0620782	0.38279	0.0362878	1.03201	0.160385	-2.6858	0.0144591
AT4G12720	1.16543	1.29433	0.534042	0.0321882	0.448821	0	0.997934	0.160336	-2.6378	0.0490218
AT2G16740	1.47085	1.62031	0.730284	0.0634758	0.400183	0.0124837	1.27382	0.158714	-3.0047	0.0394238
AT4G05320	0.65774	1.05746	0.559198	0.0381068	0.393437	0.0440125	0.758132	0.158519	-2.2578	0.0387974
AT4G31700	1.14715	0.690524	0.680307	0.0386867	0.389922	0.0469161	0.839326	0.158508	-2.4047	0.0272591
AT5G15090	0.516335	0.710032	0.467517	0.0567149	0.347543	0.0708366	0.564628	0.158365	-1.834	0.030309
AT1G68590	1.09383	1.00881	0.966228	0.0450491	0.363342	0.0664902	1.02296	0.158294	-2.6921	0.00763205
AT2G47400	0.48348	0.5673	0.54574	0.0528763	0.306767	0.114219	0.532173	0.157954	-1.7524	0.0295114
AT5G53560	0.813811	0.948128	0.503046	0.0578097	0.369157	0.0453792	0.754995	0.157449	-2.2616	0.0260157
AT4G34700	0.622547	0.985822	0.618903	0.0473115	0.397555	0.027395	0.742424	0.15742	-2.2376	0.0267889
AT5G38410	0.621388	0.799094	0.486296	0.0421106	0.390288	0.0385159	0.635592	0.156971	-2.0176	0.0345025
AT3G14990	0.825708	0.977554	0.753405	0.0220131	0.43061	0.0174426	0.852222	0.156689	-2.4433	0.0213751
AT1G70410	0.830719	1.1343	0.724211	0.043306	0.40514	0.0213038	0.896411	0.156583	-2.5172	0.0133665
AT2G35370	0.703855	0.550732	0.58016	0.0703422	0.37843	0.0195715	0.611582	0.156115	-1.9699	0.0401823
AT4G32240	0.930049	0.650119	1.17629	0.0454958	0.361386	0.0592929	0.918819	0.155392	-2.5639	0.0184445
AT5G16440	0.654862	0.958834	1.20532	0.0867018	0.260783	0.118403	0.939671	0.155296	-2.5971	0.0287155
AT3G61460	0.538984	0.716218	0.584095	0.0224562	0.402565	0.0396419	0.613099	0.154888	-1.9849	0.0494829
AT5G04290	0.666531	0.701778	0.768442	0.207088	0.256879	0	0.71225	0.154656	-2.2033	0.0111925
AT4G10340	0.79735	0.850661	0.473872	0.034326	0.408203	0.0213167	0.707294	0.154615	-2.1936	0.0333621
AT5G18800	0.76258	0.727623	0.640051	0.0606164	0.399648	0.00332665	0.710085	0.15453	-2.2001	0.0372732
AT4G30660	1.82959	1.09582	1.08178	0.0687275	0.354742	0.0391814	1.33573	0.154217	-3.1146	0.0276508
AT1G06760	0.741896	0.902406	0.555854	0.0460749	0.345634	0.0696122	0.733385	0.153774	-2.2538	0.014024
AT4G00180	0.973971	0.99539	0.679894	0.0607998	0.40004	0	0.883085	0.153613	-2.5232	0.0115035
AT5G09960	1.43819	1.85776	1.45051	0.0658818	0.393812	0	1.58215	0.153231	-3.3681	0.001574
AT1G23290	1.01765	0.75937	0.568567	0.0656036	0.330716	0.0633324	0.781863	0.153217	-2.3513	0.0207208
AT3G05590	1.16	0.803765	0.715689	0.0477954	0.373329	0.0384613	0.893153	0.153195	-2.5435	0.0145867
AT1G20440	0.715876	0.83706	0.726046	0.0488109	0.380858	0.0297269	0.759661	0.153132	-2.3106	0.0239586
AT5G47200	0.856405	1.03113	0.664069	0.0471135	0.387055	0.0226875	0.850534	0.152285	-2.4816	0.0118771
AT2G23120	0.88275	0.860292	0.871276	0.0360553	0.352741	0.0678604	0.871439	0.152219	-2.5173	0.0186949
AT1G26920	0.550238	0.738223	0.415917	0.0382324	0.362861	0.0547658	0.568126	0.151953	-1.9026	0.0426653
AT3G17930	0.483456	0.980103	0.645804	0.0894922	0.366268	0	0.703121	0.15192	-2.2105	0.0434271
AT4G00660	0.491677	0.745883	0.539855	0.0472341	0.398242	0.00893579	0.592471	0.151471	-1.9677	0.0491792
AT2G30860	0.579342	0.718877	0.49538	0.0405874	0.387179	0.0265589	0.597866	0.151442	-1.9811	0.042814
AT3G50370	0.544781	0.638259	0.40396	0.0361326	0.35709	0.0605392	0.529	0.151254	-1.8063	0.0456727
AT1G57660	0.811328	0.803709	0.659303	0.0531975	0.34661	0.0533996	0.758113	0.151069	-2.3272	0.012003
AT3G50970	0.945242	0.91265	0.775135	0.0345661	0.409306	0.00895445	0.877676	0.150942	-2.5397	0.0188831
AT5G22608	1.81234	2.16784	2.62751	0	0	0.451852	2.20256	0.150617	-3.8702	0.00339548
AT5G20290	0.514924	0.652144	0.413267	0.0682108	0.342616	0.0406218	0.526778	0.150483	-1.8076	0.0387467
AT5G55190	1.01293	1.36096	0.760183	0.033567	0.3338	0.0835191	1.04469	0.150295	-2.7972	0.0193721
AT1G71130	0.831889	0.954516	1.49396	0.142123	0	0.308384	1.09345	0.150169	-2.8642	0.0285538
AT2G20610	0.746058	0.678959	0.507802	0.0681193	0.33783	0.0429825	0.644273	0.149644	-2.1061	0.0161247
AT1G13930	0.636318	0.726044	0.45321	0.0417392	0.328997	0.0781646	0.605191	0.149634	-2.016	0.020087
AT5G55120	0.790558	0.419653	0.529285	0.0747376	0.344676	0.0268661	0.579832	0.14876	-1.9626	0.0441147
AT3G07880	0.826877	0.780594	0.447508	0.0715612	0.373848	0	0.684993	0.14847	-2.2059	0.0317242
AT3G18780	0.868799	0.846618	0.555039	0.0194569	0.40688	0.0189249	0.756819	0.148421	-2.3503	0.0228514
AT5G02960	0.851262	0.596058	0.533226	0.0673457	0.355534	0.0213266	0.660182	0.148069	-2.1566	0.0232478
AT1G76878	0.760532	0.410577	0.545142	0.0938491	0.301857	0.0480268	0.572084	0.147911	-1.9515	0.0328859
AT5G67590	0.891477	0.983697	0.584365	0.0565804	0.374909	0.0113456	0.819846	0.147612	-2.4735	0.0156665
AT4G28100	1.2806	2.0377	1.43	0.15312	0.287987	0	1.58277	0.147036	-3.4282	0.0161855
AT3G05020	1.63892	1.09928	0.724401	0.0290329	0.383977	0.0261451	1.1542	0.146385	-2.9791	0.0457595
AT4G22820	0.950769	1.00471	0.641552	0.0457582	0.354646	0.0385694	0.865677	0.146324	-2.5647	0.00962269
AT3G27430	0.712775	0.742731	0.456695	0.0584494	0.334321	0.045469	0.6374	0.14608	-2.1254	0.0198927
AT4G26610	0.62414	0.832072	0.422805	0.0412235	0.39686	0	0.626339	0.146028	-2.1007	0.0499996
AT3G02780	1.59666	1.31843	0.953474	0.0409591	0.352074	0.04499	1.28952	0.146008	-3.1427	0.0114113
AT2G46100	0.501188	0.732397	0.428991	0.0592401	0.359017	0.0195966	0.554192	0.145951	-1.9249	0.0455463
AT3G17950	1.42127	1.21852	1.83057	0.0457373	0.150927	0.236581	1.49012	0.144415	-3.3671	0.011753
AT5G55850	0.701205	0.477684	0.447936	0.0283122	0.356075	0.048549	0.542275	0.144312	-1.9098	0.0439801
AT3G52040	3.22579	3.1742	3.90208	0.315421	0	0.113689	3.43402	0.143037	-4.5854	0.00191258
AT1G34000	0.68729	1.13953	0.676166	0.0309172	0.378684	0.0191607	0.834329	0.142921	-2.5454	0.0255965
AT3G11940	0.600638	0.717075	0.499404	0.0635267	0.330913	0.0326422	0.605706	0.142361	-2.0891	0.0200365
AT5G07470	1.23458	0.737192	0.825239	0.0708612	0.257725	0.0967775	0.932336	0.141788	-2.7171	0.0240504
AT3G13200	0.793785	0.66041	0.831331	0.0596091	0.302127	0.0635822	0.761842	0.141773	-2.4259	0.00488847
AT1G80180	0.498701	0.670326	0.529156	0.068841	0.247352	0.108578	0.566061	0.14159	-1.9992	0.00496498
AT5G58730	0.824852	0.762158	0.395317	0.0424427	0.346611	0.0353824	0.660776	0.141479	-2.2236	0.0403982
AT2G03440	0.602424	0.550984	0.475667	0.0491855	0.331026	0.0442113	0.543025	0.141474	-1.9405	0.0377329
AT1G80780	0.815649	1.15101	0.772803	0.131223	0.261486	0.0306862	0.913153	0.141132	-2.6938	0.00977945
AT1G77885	4.7303	5.0632	4.90703	0.100328	0.035169	0.284755	4.90018	0.140084	-5.1285	4.65e-06
AT5G50000	0.821778	0.685864	0.865842	0.0207859	0.399127	0	0.791161	0.139971	-2.4988	0.0242407
AT5G58110	0.99244	0.48001	0.748017	0.0927199	0.225086	0.0975455	0.740156	0.13845	-2.4185	0.0461373
AT4G16330	0.556837	0.635594	0.858296	0.0854999	0.329732	0	0.683576	0.138411	-2.3041	0.0154251
AT5G30510	0.780137	0.734253	0.580977	0.0407131	0.311245	0.0617773	0.698456	0.137912	-2.3404	0.00836059
AT1G68060	0.513201	1.0145	0.713273	0.0387055	0.334971	0.039618	0.74699	0.137765	-2.4389	0.0316388
AT3G60640	1.62702	2.25745	1.43465	0.233306	0	0.179789	1.77304	0.137698	-3.6866	0.0164489
AT1G48110	1.17794	0.914303	0.572508	0.0613067	0.295358	0.056132	0.888251	0.137599	-2.6905	0.0341966
AT5G02480	0.674376	0.701818	0.49346	0.0370411	0.365929	0.00937648	0.623218	0.137449	-2.1808	0.0314447
AT2G14260	0.444161	0.607224	0.512446	0.0591144	0.295414	0.0559029	0.521277	0.13681	-1.9299	0.0213618
AT1G02330	0.603528	0.517081	0.837245	0.016232	0.394015	0	0.652618	0.136749	-2.2547	0.0362892
AT1G26110	0.492312	0.698866	0.477131	0.0404033	0.254571	0.115249	0.556103	0.136741	-2.0239	0.0120654
AT2G30870	0.665641	0.980809	0.733695	0.0280971	0.3581	0.0217572	0.793381	0.135985	-2.5446	0.0115172
AT1G55920	0.422388	0.706594	0.686064	0.0717911	0.229622	0.105295	0.605015	0.135569	-2.1579	0.0196398
AT3G17390	0.623197	0.763697	0.401482	0.0213763	0.358537	0.0256711	0.596125	0.135195	-2.1406	0.0400658
AT1G33120	0.615358	0.69781	0.607788	0.0472797	0.348655	0.00947377	0.640319	0.135136	-2.2444	0.0348898
AT5G02870	0.833993	0.723245	0.465559	0.0336082	0.359779	0.0095059	0.674265	0.134298	-2.3279	0.0263965
AT3G16450	1.05639	1.36315	0.841763	0.0197498	0.365504	0.0164425	1.0871	0.133899	-3.0213	0.00886874
AT5G22950	0.532486	0.396337	0.589319	0	0.331719	0.0698139	0.506048	0.133844	-1.9187	0.0455217
AT1G17890	0.862681	0.998052	1.07617	0.0634682	0.317084	0.0148933	0.978966	0.131815	-2.8927	0.00284766
AT1G69260	0.416311	0.622687	0.463669	0.0447125	0.33307	0.0175677	0.500889	0.131783	-1.9263	0.0458877
AT1G25220	0.80024	0.458646	0.554305	0	0.373716	0.020508	0.604397	0.131408	-2.2014	0.0419942
AT4G28990	0.71733	0.928369	0.517109	0.393675	0	0	0.720936	0.131225	-2.4578	0.0294802
AT5G13710	0.715553	0.88365	0.618566	0.0623075	0.309235	0.0207263	0.739256	0.130756	-2.4992	0.00728899
AT2G21300	0.516009	0.693703	0.473017	0.0360636	0.355059	0	0.56091	0.130374	-2.1051	0.0411653
AT2G11890	0.416588	0.456382	0.569983	0.0673669	0.271254	0.0524972	0.480984	0.130373	-1.8833	0.0192417
AT3G05640	0.418135	0.532784	0.312381	0.0602791	0.290582	0.0401748	0.4211	0.130345	-1.6918	0.0498826
AT1G08630	0.561509	0.607539	0.472535	0.0304854	0.342214	0.0158424	0.547194	0.129514	-2.0789	0.0456848
AT1G13730	0.628038	0.638912	0.49698	0.079668	0.308457	0	0.587977	0.129375	-2.1842	0.022377
AT2G43510	0.56686	0.508101	0.516275	0.0440877	0.312042	0.0318582	0.530412	0.129329	-2.0361	0.0435135
AT1G10590	0.468539	0.90907	0.716143	0.0389007	0.316654	0.0312314	0.697917	0.128929	-2.4365	0.026387
AT4G11150	0.573407	0.733807	0.369211	0.0257144	0.342625	0.0176173	0.558808	0.128652	-2.1189	0.0458258
AT2G05220	0.914471	1.4692	0.733086	0.1049	0.214017	0.0659179	1.03892	0.128278	-3.0177	0.049477
AT3G21510	1.19512	0.944848	0.712863	0.0626765	0.321457	0	0.950942	0.128044	-2.8927	0.0110187
AT1G22450	1.00437	0.722662	0.851516	0.0102389	0.358305	0.0151116	0.859515	0.127885	-2.7487	0.00873926
AT1G17020	0.596063	0.444993	0.370617	0.0501869	0.308193	0.0249336	0.470558	0.127771	-1.8808	0.0424243
AT2G14170	0.601503	0.526614	0.475159	0.0498534	0.315408	0.0167506	0.534425	0.127337	-2.0693	0.0363357
AT5G51720	2.31957	1.29794	1.93228	0.233771	0	0.145965	1.84993	0.126579	-3.8694	0.0238672
AT3G12260	0.705872	0.696838	0.566546	0.0555467	0.272646	0.0501165	0.656419	0.126103	-2.38	0.00633771
AT1G64850	0.961315	1.01306	0.729603	0.059091	0.298123	0.0204792	0.901325	0.125898	-2.8398	0.00323882
AT3G03270	1.7115	0.983896	1.04207	0.02291	0.330374	0.0232626	1.24582	0.125516	-3.3112	0.0262399
AT3G02190	2.76959	2.6705	4.91262	0.366033	0.0103859	0	3.4509	0.125473	-4.7815	0.0419356
AT5G36170	0.465016	1.09526	0.898415	0.0271442	0.324982	0.0239702	0.819565	0.125365	-2.7087	0.0448504
AT1G10670	0.546606	0.586855	0.433501	0.0435203	0.318027	0.0135279	0.522321	0.125025	-2.0627	0.0371186
AT3G11960	0.281307	0.254492	0.324485	0.0462255	0.195504	0.133305	0.286761	0.125012	-1.1978	0.0466305
AT5G03455	0.700762	1.00197	0.894789	0.126649	0.163348	0.0835656	0.86584	0.124521	-2.7977	0.0100149
AT3G23600	0.455437	0.5246	0.405874	0.0534725	0.302347	0.0171476	0.46197	0.124322	-1.8937	0.0494356
AT2G05510	0.566961	0.923136	0.939965	0.0252109	0.286009	0.0605914	0.810021	0.123937	-2.7084	0.0129555
AT2G25970	0.571765	0.382794	0.304347	0.0416434	0.226113	0.102667	0.419635	0.123474	-1.7649	0.0435327
AT1G76010	0.61772	0.70251	0.5011	0.0394279	0.243733	0.0867153	0.60711	0.123292	-2.2999	0.00474634
AT1G26880	0.660085	0.723368	0.740314	0.0871489	0.206065	0.0762474	0.707922	0.123154	-2.5231	0.00083495
AT3G16230	0.664694	0.770912	0.425246	0	0.369179	0	0.620284	0.12306	-2.3336	0.0375849
AT1G30230	0.863636	0.576189	0.400999	0.03557	0.308353	0.0236332	0.613608	0.122519	-2.3243	0.0465892
AT4G29840	0.697641	1.17178	0.611768	0.0192465	0.321513	0.0264907	0.827064	0.122417	-2.7562	0.035634
AT1G53750	0.712424	0.626135	0.446975	0.0252715	0.325691	0.0161409	0.595178	0.122368	-2.2821	0.0235914
AT1G71030	0.725773	0.615533	0.478383	0.0678606	0.264274	0.0327378	0.606563	0.121624	-2.3182	0.00880321
AT5G59910	0.545439	0.554116	0.380582	0.032426	0.264036	0.0683955	0.493379	0.121619	-2.0203	0.0170765
AT5G35590	0.568091	0.569218	0.485343	0.0698708	0.265417	0.0291273	0.540884	0.121472	-2.1547	0.0185746
AT4G25680	1.04326	1.03098	0.79448	0.0514051	0.312273	0	0.956239	0.121226	-2.9797	0.00299984
AT2G01520	1.42312	2.9328	1.72941	0.0539012	0.294906	0.0145346	2.02844	0.121114	-4.0659	0.0492719
AT1G12910	0.981871	0.848638	0.843953	0.0848697	0.249503	0.0283194	0.891487	0.120897	-2.8824	0.00118786
AT1G07830	0.985848	1.25379	0.536712	0	0.361501	0	0.92545	0.1205	-2.9411	0.0406001
AT5G40340	0.327971	0.539596	0.467789	0.0342468	0.296125	0.0303336	0.445119	0.120235	-1.8883	0.045026
AT3G55750	0.820162	1.00237	1.04694	0.0162156	0.317391	0.0267079	0.956489	0.120105	-2.9935	0.00336017
AT2G27550	1.21698	0.982196	0.580703	0	0.272688	0.0860881	0.926625	0.119592	-2.9539	0.0336945
AT1G06640	0.650523	0.547416	0.356338	0.0301013	0.303396	0.0221127	0.518092	0.118537	-2.1279	0.0343796
AT4G24960	0.780635	0.85712	0.544885	0.0465971	0.307802	0	0.727547	0.118133	-2.6226	0.0104911
AT3G08670	0.950407	0.665096	0.434582	0.036268	0.296863	0.0184268	0.683362	0.117186	-2.5438	0.0417158
AT5G65280	0.695914	0.711683	0.590901	0.0212356	0.330227	0	0.666166	0.117154	-2.5075	0.0252598
AT3G07090	0.64848	0.696287	0.458485	0.0159969	0.266576	0.0658293	0.601084	0.116134	-2.3718	0.0101371
AT1G10630	0.526517	0.470093	0.275573	0.0821747	0.225233	0.0407544	0.424061	0.116054	-1.8695	0.0350404
AT5G42950	0.597555	0.492182	0.553113	0.0355228	0.31233	0	0.547617	0.115951	-2.2397	0.0387785
AT5G22440	0.38125	0.782373	0.512999	0.058319	0.289497	0	0.558874	0.115939	-2.2692	0.0438843
AT2G27100	0.732522	0.607521	0.37011	0.0337408	0.294935	0.0189221	0.570051	0.115866	-2.2986	0.0321802
AT2G36580	0.534619	0.661073	0.380338	0.0210781	0.315865	0.0093011	0.525343	0.115415	-2.1864	0.0356835
AT1G77850	1.39159	1.91254	1.26809	0.315217	0	0.0309649	1.52408	0.115394	-3.7233	0.00812579
AT3G07310	0.558766	0.537977	0.53565	0.0283054	0.295341	0.02118	0.544131	0.114942	-2.243	0.0406632
AT1G16890	0.613617	0.746905	0.420654	0.0637576	0.260605	0.0196799	0.593725	0.114681	-2.3722	0.0182414
AT1G25350	0.343462	0.361487	0.527894	0.0346287	0.280062	0.0292578	0.410948	0.114649	-1.8417	0.0490263
AT4G37200	0.473102	0.634263	0.37555	0.029421	0.314324	0	0.494305	0.114582	-2.109	0.0428018
AT5G16800	0.885377	0.749959	0.553099	0.0168658	0.326334	0	0.729478	0.1144	-2.6728	0.0129966
AT5G55040	0.660516	0.447978	0.397273	0.00390695	0.329553	0.00947533	0.501922	0.114312	-2.1345	0.0491934
AT1G01780	1.48526	1.14387	1.0929	0	0	0.341526	1.24068	0.113842	-3.446	0.00261277
AT5G58020	0.774362	0.8382	0.733716	0.0283133	0.249848	0.0633014	0.782093	0.113821	-2.7806	0.0041701
AT1G70490	0.362828	0.597039	0.42332	0.031955	0.276833	0.0314482	0.461062	0.113412	-2.0234	0.0331088
AT2G38230	0.455656	0.300099	0.449825	0.0908881	0.198837	0.0503317	0.40186	0.113352	-1.8259	0.0134363
AT5G60840	1.79855	1.27329	2.04833	0.301364	0	0.0353435	1.70673	0.112236	-3.9266	0.0106569
AT4G23530	0.965936	1.05252	0.654699	0	0.310465	0.0251283	0.891052	0.111865	-2.9938	0.00834868
AT1G16610	0.963854	0.912776	0.412504	0.0444182	0.290998	0	0.763045	0.111806	-2.7708	0.0462288
AT5G35530	0.52467	0.445532	0.335996	0.0324531	0.283161	0.0197381	0.435399	0.111784	-1.9616	0.0421264
AT5G13180	0.508668	0.590849	0.380625	0.0446319	0.271543	0.0177361	0.493381	0.111304	-2.1482	0.0220494
AT3G11450	0.34001	0.532724	0.413113	0.0511762	0.281546	0	0.428616	0.110907	-1.9503	0.0453975
AT4G05060	1.45942	1.47749	1.57414	0.219122	0	0.111624	1.50368	0.110249	-3.7697	0.000226577
AT5G04810	0.527192	0.472501	0.468395	0.0541983	0.275791	0	0.489363	0.109996	-2.1534	0.0404118
AT4G27700	0.82212	0.841506	0.408915	0.0449169	0.242953	0.0417918	0.690847	0.109887	-2.6523	0.0368085
AT1G26580	0.483608	0.482434	0.378283	0.0160981	0.286147	0.0272973	0.448108	0.109847	-2.0283	0.0469614
AT2G38400	0.29259	0.437867	0.400903	0.0531491	0.256139	0.0197074	0.37712	0.109665	-1.7819	0.0473262
AT2G43710	0.65456	0.491053	0.35269	0.0270292	0.300117	0	0.499434	0.109049	-2.1953	0.0399206
AT2G37660	0.643104	0.784906	0.797223	0.0563205	0.240515	0.0300601	0.741744	0.108965	-2.7671	0.00212598
AT1G55460	0.422248	0.403549	0.59664	0.0237522	0.301645	0	0.474146	0.108466	-2.1281	0.0420385
AT1G10890	0.663094	0.833184	0.518969	0.0435743	0.259803	0.0190764	0.671749	0.107484	-2.6438	0.00960204
AT3G48860	0.455183	0.500919	0.532336	0.0404569	0.279546	0.00238223	0.496146	0.107462	-2.2069	0.0391857
AT4G13660	0.729444	0.515231	0.518126	0.0330151	0.281379	0.00760886	0.587601	0.107334	-2.4527	0.0141571
AT1G09690	0.799652	0.677834	0.50681	0.0533276	0.240791	0.0274838	0.661432	0.107201	-2.6253	0.00791542
AT3G07560	0.707131	1.07217	0.688393	0.0307527	0.24538	0.0451463	0.822565	0.107093	-2.9413	0.0138975
AT2G46030	0.81021	0.872652	0.577061	0.0108621	0.310358	0	0.753308	0.107073	-2.8146	0.00923548
AT1G77180	0.816916	0.715099	0.342527	0.0331448	0.273595	0.0142623	0.624848	0.107001	-2.5459	0.0484603
AT1G12080	2.34634	3.71103	3.47742	0.200126	0	0.119696	3.17826	0.106607	-4.8979	0.0168328
AT5G39610	0.46926	0.60828	0.444771	0.0253674	0.269801	0.0225599	0.507437	0.105909	-2.2604	0.0203635
AT4G27960	0.607126	0.735365	0.513338	0.0550038	0.251283	0.00989284	0.61861	0.105393	-2.5532	0.00673665
AT5G13950	0.509235	0.457471	0.259725	0.0504364	0.214363	0.0478718	0.40881	0.104224	-1.9717	0.036064
AT2G31410	0.44444	0.435374	0.79212	0.190593	0.113546	0.00796492	0.557311	0.104035	-2.4214	0.0438936
AT4G09200	0.797382	0.505242	0.517699	0	0.31191	0	0.606775	0.10397	-2.545	0.0237979
AT4G14710	0.518402	0.560566	0.323976	0.0143341	0.274673	0.0223943	0.467648	0.1038	-2.1716	0.0328356
AT4G23680	0.451347	0.690443	0.494096	0.0238504	0.256922	0.029501	0.545295	0.103425	-2.3985	0.01426
AT1G09250	0.42807	0.496953	0.39816	0	0.175775	0.134292	0.441061	0.103356	-2.0934	0.0103158
AT3G01435	1.92591	2.16721	1.39943	0.309409	0	0	1.83085	0.103136	-4.1499	0.00770194
AT4G20480	0.590931	0.951274	0.530651	0.0412871	0.267897	0	0.690952	0.103062	-2.7451	0.0262354
AT2G15830	4.99628	5.94081	4.07873	0.171054	0	0.137495	5.00527	0.10285	-5.6048	0.0112338
AT1G69040	0.409249	0.641703	0.561528	0	0.308504	0	0.537493	0.102835	-2.3859	0.0307033
AT1G20340	0.496321	0.621693	0.37036	0.0345316	0.253227	0.0203163	0.496125	0.102692	-2.2724	0.0198191
AT3G49010	0.558449	0.573302	0.41679	0.0246319	0.267075	0.0138263	0.51618	0.101844	-2.3415	0.0193179
AT5G16970	0.422323	0.495733	0.398789	0.0553453	0.247472	0.00185691	0.438948	0.101558	-2.1117	0.032269
AT4G24820	0.487521	0.428666	0.302377	0.0352909	0.252746	0.0162223	0.406188	0.10142	-2.0018	0.0357301
AT1G09130	0.756781	0.633351	0.425148	0.0513476	0.248932	0.00360381	0.605093	0.101295	-2.5786	0.0165989
AT1G55330	0.881523	0.663093	0.58241	0.0270688	0.273123	0.00336201	0.709009	0.101185	-2.8088	0.00810016
AT4G28040	0.557806	0.461598	0.373879	0.0672944	0.219408	0.0150157	0.464427	0.100573	-2.2072	0.0114552
AT2G33800	0.342672	0.646368	0.36608	0.0480854	0.239482	0.0136586	0.451707	0.100409	-2.1695	0.0485282
AT5G16470	1.46168	0.862177	0.911395	0.0934674	0.100025	0.105771	1.07842	0.0997544	-3.4344	0.0364175
AT2G40170	1.20169	2.11924	1.31672	0.224876	0	0.0737294	1.54588	0.0995351	-3.9571	0.0321934
AT5G14270	0.303007	0.403813	0.335422	0.0411292	0.22262	0.0346901	0.347414	0.0994797	-1.8042	0.0385495
AT5G56100	0.434424	0.708075	0.672334	0.0564028	0.240952	0	0.604944	0.0991181	-2.6096	0.0115578
AT1G53240	0.349641	0.587746	0.319532	0.0657164	0.223026	0.00678074	0.418973	0.0985077	-2.0885	0.0433472
AT1G10070	0.453448	0.644618	0.399719	0.0731896	0.204256	0.0165781	0.499262	0.0980079	-2.3488	0.0146584
AT2G31945	1.12142	0.787506	0.844453	0.0860469	0.199885	0.00769544	0.917792	0.0978757	-3.2291	0.00551765
AT2G27510	0.795286	1.02348	1.29615	0.0459043	0.219839	0.0273495	1.03831	0.0976976	-3.4098	0.0125943
AT1G07180	0.359252	0.492067	0.526756	0.0346022	0.251497	0.00649202	0.459358	0.0975304	-2.2357	0.0229702
AT4G00585	1.56461	2.00843	1.91197	0.0853152	0.206963	0	1.82834	0.0974261	-4.2301	0.00193971
AT1G80300	0.580571	0.386544	0.362573	0.0295624	0.195328	0.0668159	0.443229	0.0972355	-2.1885	0.0184734
AT5G49910	0.517351	0.508621	0.384623	0.0277249	0.227197	0.0364032	0.470198	0.0971085	-2.2756	0.0124285
AT3G15810	0.530363	0.901857	0.426826	0.0311012	0.244146	0.0149157	0.619682	0.0967208	-2.6796	0.0487269
AT1G54410	0.477082	0.52111	0.541022	0.0332186	0.241229	0.0143963	0.513072	0.0962814	-2.4138	0.0231959
AT5G01160	1.13731	1.34996	1.34871	0.0518545	0	0.235088	1.27866	0.0956473	-3.7408	0.000296998
AT2G01930	0.244636	0.389442	0.49327	0.0232632	0.192299	0.070262	0.375783	0.0952747	-1.9797	0.0389041
AT2G43980	0.915119	0.8316	0.548359	0	0.28528	0	0.765026	0.0950935	-3.0081	0.0107232
AT5G23540	0.961046	0.888569	0.789061	0.0374582	0.217529	0.0293907	0.879559	0.0947927	-3.2139	0.000710624
AT5G21990	0.68885	0.55626	0.501664	0.0364795	0.241831	0.00590421	0.582258	0.0947383	-2.6196	0.00766637
AT2G45820	0.678805	0.699919	0.839255	0.0541865	0.203716	0.0254023	0.739326	0.0944348	-2.9688	0.00103177
AT1G74100	0.422645	0.424818	0.359384	0.0361399	0.204286	0.0422869	0.402282	0.0942376	-2.0938	0.019517
AT4G14880	0.648274	0.540159	0.507974	0.0375198	0.214909	0.0292415	0.565469	0.0938901	-2.5904	0.00447624
AT2G21170	0.334738	0.450945	0.362762	0.0297517	0.225297	0.0263618	0.382815	0.0938033	-2.0289	0.0294484
AT3G28715	0.650206	0.465431	0.493166	0.0322068	0.234278	0.0132455	0.536268	0.0932436	-2.5239	0.00917547
AT2G36680	0.29966	0.376557	0.553473	0.0354699	0.238677	0.00556355	0.409897	0.0932367	-2.1363	0.039274
AT5G07970	0.348688	0.312674	0.482619	0.0714054	0.208074	0	0.381327	0.0931598	-2.0332	0.0237646
AT5G13510	0.866045	1.03509	0.785108	0.0749266	0.188136	0.0151115	0.895415	0.0927248	-3.2715	0.00145499
AT1G50010	0.473181	0.554415	0.354962	0.0250795	0.208514	0.0443488	0.460853	0.0926475	-2.3145	0.0109496
AT3G43230	0.337299	0.594091	0.421431	0.0610507	0.198266	0.0186245	0.45094	0.0926471	-2.2831	0.0219107
AT5G23450	0.466015	0.463154	0.562111	0.0259892	0.242534	0.00859652	0.497093	0.0923733	-2.428	0.0199616
AT5G43440	0.477113	0.490272	0.355772	0.0388309	0.224419	0.0133185	0.441052	0.0921894	-2.2583	0.016442
AT3G29240	0.424066	0.60354	0.362932	0.02083	0.221075	0.0333364	0.463513	0.0917472	-2.3369	0.0189786
AT1G04945	0.794793	1.03477	0.796726	0.275125	0	0	0.875429	0.0917084	-3.2549	0.00317568
AT3G63460	0.317303	0.518284	0.294471	0.0240582	0.23808	0.0126629	0.376686	0.0916003	-2.0399	0.0492959
AT4G20890	0.399568	0.296899	0.319584	0.0324226	0.225961	0.0158733	0.338684	0.0914189	-1.8894	0.0491164
AT1G22640	0.538222	0.502665	0.54498	0.0597677	0.213929	0	0.528622	0.0912322	-2.5346	0.0172987
AT4G13940	0.52569	0.56483	0.306961	0.031682	0.219943	0.0203862	0.465827	0.0906704	-2.3611	0.0236954
AT5G58900	0.476168	0.562701	0.324767	0.0197125	0.19329	0.0587876	0.454546	0.0905966	-2.3269	0.0162094
AT3G11840	1.26272	0.916072	0.594727	0.271671	0	0	0.924507	0.0905571	-3.3518	0.032704
AT1G76150	0.451801	0.316808	0.287808	0.0303816	0.233551	0.00762975	0.352139	0.0905209	-1.9598	0.0467297
AT3G52300	0.879562	0.991861	0.508564	0.0647423	0.173775	0.0328721	0.793329	0.090463	-3.1325	0.0322398
AT2G28720	1.03431	0.562178	0.514993	0.0151501	0.231534	0.0244357	0.703826	0.0903734	-2.9612	0.0495285
AT3G21870	0.739222	0.643702	0.34453	0.27107	0	0	0.575818	0.0903568	-2.6719	0.0346576
AT3G06840	2.21638	2.1814	2.34241	0.270714	0	0	2.24673	0.0902379	-4.638	0.000198316
AT3G50820	0.367277	0.490374	0.289313	0.0354437	0.188954	0.0460858	0.382321	0.0901611	-2.0842	0.0198822
AT4G03260	0.407778	0.265235	0.311502	0.0352922	0.212421	0.0213383	0.328171	0.0896838	-1.8715	0.0391494
AT2G22425	2.91639	2.84547	1.78438	0.221436	0	0.047442	2.51541	0.0896261	-4.8107	0.0192423
AT3G56880	0.634499	0.954952	0.536942	0.058451	0.175961	0.0331914	0.708798	0.0892011	-2.9902	0.0284526
AT5G16050	0.409276	0.564133	0.360727	0.0346405	0.194209	0.0375096	0.444712	0.0887864	-2.3245	0.0122796
AT1G20970	0.329082	0.412076	0.30831	0.0288762	0.212518	0.0233994	0.349823	0.0882646	-1.9867	0.0336206
AT3G20770	0.465292	0.375169	0.310994	0.0386194	0.210795	0.0152906	0.383818	0.088235	-2.121	0.0211859
AT3G15210	0.350683	0.492491	0.300436	0.0159984	0.166095	0.0821651	0.381203	0.088086	-2.1136	0.0176239
AT1G75750	0.252802	0.392236	0.227579	0.0268218	0.183526	0.0537695	0.290872	0.088039	-1.7242	0.0452055
AT5G59890	0.90422	0.684484	0.49899	0.0618877	0.187068	0.0149232	0.695898	0.0879596	-2.984	0.021588
AT5G05080	0.507726	0.717786	0.474592	0.0339093	0.194186	0.0343215	0.566701	0.0874724	-2.6957	0.00902086
AT1G02780	0.374423	0.333013	0.404928	0.0309574	0.210413	0.0201679	0.370788	0.0871793	-2.0885	0.0334784
AT2G29590	1.14612	0.852699	1.13968	0.261078	0	0	1.04616	0.087026	-3.5875	0.00188535
AT1G27530	0.5938	0.873976	0.484109	0.0101027	0.161386	0.0892198	0.650628	0.0869026	-2.9044	0.0279402
AT1G06460	0.510216	0.493021	0.364445	0.0425245	0.196931	0.020217	0.455894	0.0865575	-2.397	0.00754482
AT2G18160	0.568972	0.803663	0.579377	0.0677427	0.166258	0.0253825	0.650671	0.0864611	-2.9118	0.00682448
AT3G18830	0.303207	0.287473	0.225026	0.0606037	0.176753	0.020781	0.271902	0.0860459	-1.6599	0.0389187
AT2G33040	0.357559	0.473739	0.294101	0.0220284	0.216035	0.0185361	0.375133	0.0855332	-2.1328	0.0278199
AT5G38980	0.464282	0.728553	0.384235	0.0623646	0.170163	0.0238037	0.52569	0.0854437	-2.6212	0.0363908
AT1G50020	0.66108	0.388472	0.404777	0.0462057	0.193895	0.015888	0.484776	0.0853295	-2.5062	0.0255674
AT4G27740	1.00958	0.675855	0.614865	0.0764541	0	0.178122	0.766767	0.0848587	-3.1757	0.0187615
AT1G36390	0.904673	1.02485	1.01061	0.215282	0	0.0383943	0.980045	0.0845587	-3.5348	0.00100516
AT1G58235	1.10466	0.82802	1.03752	0.0402597	0.175811	0.0370764	0.990067	0.0843822	-3.5525	0.00212445
AT3G62190	1.30474	0.81615	0.756362	0.077043	0	0.176009	0.959083	0.0843506	-3.5072	0.0291765
AT5G52470	0.404385	0.301461	0.442655	0.0521812	0.176364	0.0237909	0.382834	0.0841121	-2.1863	0.00928571
AT3G44880	0.324565	0.421381	0.271768	0.0354403	0.195716	0.0207075	0.339238	0.0839545	-2.0146	0.0252862
AT1G78380	0.404224	0.323115	0.374741	0.0378238	0.203346	0.0105183	0.36736	0.0838961	-2.1305	0.0293485
AT1G22470	1.86049	2.46387	1.11963	0	0	0.251529	1.81466	0.083843	-4.4359	0.0416236
AT1G06450	0.870523	0.868403	1.03652	0.251157	0	0	0.925149	0.0837188	-3.4661	0.00200375
AT3G02720	0.488966	0.571642	0.565639	0.0163713	0.212529	0.0221804	0.542082	0.0836936	-2.6953	0.0102438
AT5G47370	0.34178	0.603201	0.333295	0.0738788	0.177092	0	0.426092	0.0836571	-2.3486	0.0400571
AT4G05150	0.248299	0.364995	0.223514	0.0560136	0.173907	0.0195887	0.278936	0.0831699	-1.7458	0.0375776
AT1G10410	0.456037	0.473644	0.24732	0.0728002	0.128992	0.0476795	0.392334	0.0831573	-2.2382	0.0401029
AT5G52920	0.505016	0.426039	0.32621	0.0380866	0.190352	0.0207429	0.419088	0.0830605	-2.335	0.0108747
AT1G01470	0.706441	0.595043	0.654453	0.0290404	0.193905	0.0257182	0.651979	0.0828878	-2.9756	0.00231419
AT3G12290	0.655909	0.400588	0.469195	0.0146345	0.213518	0.0204877	0.508564	0.0828801	-2.6173	0.0139605
AT4G39980	0.326473	0.546878	0.347996	0.0298638	0.218389	0	0.407116	0.0827511	-2.2986	0.029649
AT4G16450	0.615216	0.499775	0.660473	0.0463394	0.188311	0.0131469	0.591821	0.082599	-2.841	0.00220849
AT5G18170	0.651441	0.753736	0.346345	0.0259317	0.221053	0	0.583841	0.0823281	-2.8261	0.0344806
AT1G21380	0.5335	0.749254	0.418407	0.0215321	0.225341	0	0.567054	0.0822909	-2.7847	0.018668
AT1G31910	0.476713	0.540878	0.260591	0.00622405	0.225805	0.0146244	0.426061	0.0822178	-2.3735	0.0377489
AT3G24503	0.326524	0.457062	0.27943	0.0317238	0.207579	0.00682188	0.354339	0.0820415	-2.1107	0.0312916
AT1G17200	0.671983	0.538004	0.32694	0.195157	0	0.0492255	0.512309	0.0814607	-2.6528	0.0302658
AT3G63310	0.578793	0.579004	0.306124	0.0283564	0.198485	0.0166922	0.487974	0.081178	-2.5876	0.0261804
AT1G04480	0.504249	0.546673	0.574185	0.032404	0.186207	0.0243116	0.541703	0.0809742	-2.742	0.00653126
AT4G37610	0.694113	0.541628	0.34195	0.00422269	0.238651	0	0.525897	0.0809579	-2.6995	0.0286743
AT2G16860	0.853696	0.720416	0.782486	0.0175938	0.224719	0	0.785532	0.0807709	-3.2818	0.00306902
AT5G01210	0.389288	0.274232	0.429781	0.0232873	0.213846	0.00457432	0.364434	0.0805691	-2.1774	0.030318
AT5G47880	0.50284	0.449797	0.223688	0.0169011	0.0597959	0.164864	0.392108	0.0805202	-2.2838	0.0482228
AT2G35880	0.543256	0.433659	0.40289	0.0321242	0.181248	0.0279753	0.459935	0.0804492	-2.5153	0.00493194
AT2G23070	0.424593	0.420304	0.329502	0.0239214	0.185126	0.0322489	0.391466	0.0804322	-2.283	0.0119274
AT1G67230	0.17306	0.268536	0.292046	0.0510143	0.156206	0.0338627	0.244547	0.0803612	-1.6055	0.0359775
AT5G44020	0.409979	0.289254	0.264661	0.0264025	0.209196	0.00400003	0.321298	0.0798662	-2.0083	0.044136
AT4G09310	0.539574	0.422375	0.353079	0	0.239308	0	0.438343	0.0797692	-2.4582	0.0256611
AT3G04790	0.682592	0.406094	0.400637	0.00238465	0.22478	0.0119793	0.496441	0.0797148	-2.6387	0.0266356
AT4G27870	0.459652	0.409388	0.409188	0.047822	0.183084	0.0066233	0.426076	0.0791765	-2.428	0.015844
AT1G12410	0.398008	0.416951	0.235267	0.00946468	0.195619	0.0321615	0.350076	0.0790819	-2.1462	0.0300814
AT5G02750	1.63388	1.32532	1.53125	0	0	0.236966	1.49682	0.0789888	-4.2441	0.000329371
AT2G39000	0.328777	0.359791	0.192059	0.0457595	0.182536	0.00838596	0.293542	0.0788938	-1.8956	0.0439016
AT1G19480	0.413316	0.294919	0.614081	0	0	0.236516	0.440772	0.0788387	-2.4831	0.0427356
AT2G43680	0.87323	1.08402	0.55865	0.0655702	0.116892	0.0529292	0.838632	0.0784638	-3.4179	0.0361762
AT1G65520	0.607127	1.04813	1.06909	0.0722947	0	0.161491	0.908115	0.0779284	-3.5427	0.0232829
AT1G19530	1.88303	1.43257	1.09138	0.00830304	0.213906	0.0107795	1.46899	0.0776628	-4.2415	0.0192127
AT2G36530	0.374427	0.401067	0.267756	0.0275104	0.197783	0.0076527	0.34775	0.0776488	-2.163	0.0259938
AT1G77330	0.903607	1.67046	1.40482	0.0388155	0.179703	0.0141232	1.3263	0.0775472	-4.0962	0.025997
AT4G17840	0.347855	0.289902	0.296409	0.0412984	0.150513	0.0404623	0.311389	0.0774247	-2.0079	0.0111223
AT1G65440	0.50547	0.654128	0.306773	0.023375	0.203184	0.00504754	0.48879	0.077202	-2.6625	0.0338532
AT3G55330	0.58837	0.803859	0.588865	0.09508	0	0.136368	0.660365	0.0771494	-3.0975	0.00491029
AT3G06350	0.536215	0.55266	0.381794	0.0167031	0.213441	0	0.490223	0.0767147	-2.6759	0.010318
AT4G38630	0.4536	0.339123	0.485851	0.0128591	0.217065	0	0.426191	0.0766414	-2.4753	0.0193792
AT5G17920	0.337642	0.390107	0.229073	0.0196661	0.198415	0.011734	0.318941	0.0766052	-2.0578	0.0378388
AT1G50140	0.428816	0.252764	0.487324	0	0.229048	0	0.389635	0.0763493	-2.3514	0.0396826
AT2G44140	0.531713	0.793752	0.377637	0.0279254	0.160925	0.0400369	0.567701	0.0762957	-2.8955	0.0437819
AT1G44790	0.469326	0.721336	0.366096	0.228588	0	0	0.518919	0.076196	-2.7677	0.031526
AT2G28840	0.326206	0.341541	0.212582	0.0272168	0.188233	0.0130717	0.293443	0.0761739	-1.9457	0.0398606
AT1G49660	0.454107	0.580077	0.408138	0.0465995	0.170714	0.0107429	0.480774	0.0760187	-2.6609	0.00464245
AT2G35050	0.353913	0.471201	0.222724	0.0124932	0.194447	0.0203157	0.349279	0.075752	-2.205	0.0443885
AT4G25580	0.674522	0.918885	0.779349	0.0457024	0.181414	0	0.790919	0.0757055	-3.3851	0.00171495
AT5G43780	0.568677	0.554882	0.507025	0.0302335	0.185463	0.0104192	0.543528	0.0753719	-2.8503	0.00814399
AT5G07440	0.437812	0.485916	0.443198	0.0338266	0.17271	0.0194996	0.455642	0.0753455	-2.5963	0.0105886
AT1G02340	0.572534	0.364864	0.2725	0.129664	0	0.0962329	0.403299	0.075299	-2.4211	0.049102
AT5G53330	0.445546	0.234735	0.413763	0.041984	0.183086	0	0.364681	0.0750233	-2.2812	0.0291739
AT5G49480	0.499187	0.857651	0.819109	0.146389	0	0.0772762	0.725316	0.0745551	-3.2822	0.019063
AT3G48240	0.869369	0.74375	0.572875	0.223282	0	0	0.728665	0.0744272	-3.2914	0.00480677
AT5G08670	0.424681	0.475741	0.242627	0.0380834	0.17201	0.0128483	0.381016	0.074314	-2.3581	0.0285398
AT1G07820	1.84234	2.03569	1.40826	0.159512	0	0.0625947	1.7621	0.0740355	-4.5729	0.00864628
AT1G14280	0.738755	0.642158	0.719084	0.0137377	0.189218	0.0179434	0.699999	0.0736331	-3.2489	0.00244658
AT5G11670	0.34201	0.45405	0.263166	0.0207165	0.174563	0.0252238	0.353075	0.0735012	-2.2641	0.0206227
AT2G44610	0.747379	0.670366	0.54	0.0430624	0.15597	0.0214224	0.652582	0.073485	-3.1506	0.00226771
AT5G07322	2.39268	1.4543	2.9969	0.154048	0	0.0663475	2.28129	0.0734652	-4.9566	0.0377707
AT1G24180	0.322038	0.317671	0.31318	0.0405026	0.179821	0	0.31763	0.0734411	-2.1127	0.0460311
AT5G18310	0.700943	0.722786	0.677524	0.102763	0	0.117503	0.700418	0.0734221	-3.2539	0.00141375
AT2G37975	1.74881	3.0445	1.69519	0	0	0.219858	2.16283	0.0732859	-4.8832	0.0386335
AT3G01205	0.692044	0.707216	0.339066	0.0560466	0.16094	0.00273043	0.579442	0.073239	-2.984	0.0383864
AT4G09980	0.954015	0.482193	0.69231	0.142499	0	0.07705	0.709506	0.0731832	-3.2772	0.0340848
AT5G51970	0.51302	0.71128	0.363493	0.0279328	0.179989	0.0113912	0.529264	0.0731044	-2.856	0.0272049
AT3G53710	0.262069	0.427789	0.327871	0.0283812	0.190736	0	0.339243	0.073039	-2.2156	0.0271158
AT1G09780	0.708748	0.430702	0.400751	0.0114345	0.200584	0.00612715	0.5134	0.0727152	-2.8198	0.0257996
AT5G62700	0.572887	0.442398	0.410033	0.0420621	0.147884	0.0281783	0.475106	0.072708	-2.7081	0.00379048
AT1G23820	0.347139	0.479664	0.447469	0.0185626	0.177702	0.0216711	0.424757	0.0726451	-2.5477	0.00720579
AT5G26751	0.425211	0.494304	0.265792	0.0267922	0.156489	0.0345649	0.395102	0.0726153	-2.4439	0.0220634
AT5G19120	0.56315	0.484029	0.342102	0.0179626	0.15454	0.0453246	0.463094	0.0726089	-2.6731	0.0106887
AT1G79600	0.243327	0.362963	0.291924	0.0247623	0.17231	0.0204219	0.299405	0.0724982	-2.0461	0.0248271
AT1G17440	0.317199	0.226681	0.320069	0.0228532	0.148518	0.0460093	0.287983	0.0724601	-1.9907	0.013352
AT1G25280	0.595774	0.669085	0.441077	0.0136399	0.168366	0.0349067	0.568645	0.0723042	-2.9754	0.00526419
AT5G53980	2.40025	2.06546	2.74568	0.216808	0	0	2.40379	0.0722695	-5.0558	0.00323185
AT5G39520	0.411294	0.364486	0.316892	0.0228555	0.173269	0.0205241	0.364224	0.0722163	-2.3344	0.0138535
AT1G64660	0.794024	0.790558	0.470361	0.0453095	0.161435	0.0094278	0.684981	0.0720574	-3.2488	0.0173105
AT3G59990	0.358586	0.501194	0.278916	0	0.215194	0	0.379565	0.0717314	-2.4037	0.0339976
AT5G58220	0.414034	0.681576	0.452246	0.12672	0	0.0871675	0.515952	0.0712958	-2.8553	0.0199607
AT5G66200	0.506297	0.431959	0.427175	0.0285539	0.183278	0.00184427	0.455144	0.0712255	-2.6759	0.0105269
AT3G02090	0.352376	0.32419	0.257074	0.0320296	0.165643	0.0160012	0.311213	0.0712245	-2.1275	0.0189147
AT1G71920	1.2252	1.2972	0.739721	0.21234	0	0	1.08737	0.07078	-3.9414	0.0173504
AT3G24120	0.492802	0.458604	0.318116	0.0465636	0.165394	0	0.423174	0.0706524	-2.5824	0.00847619
AT5G25350	0.41444	0.454995	0.269186	0.0561217	0.14523	0.0102988	0.37954	0.0705501	-2.4275	0.0140293
AT1G30470	0.288788	0.366332	0.329842	0.0311863	0.162455	0.0180063	0.328321	0.0705491	-2.2184	0.0165116
AT3G47295	3.14972	2.23816	1.50737	0.211565	0	0	2.29842	0.0705216	-5.0264	0.0400097
AT5G20250	0.312829	0.278986	0.254497	0.0175321	0.177791	0.0155953	0.282104	0.070306	-2.0045	0.048146
AT5G37370	0.270712	0.167958	0.315264	0.0342253	0.162729	0.0138042	0.251311	0.0702528	-1.8388	0.0472842
AT2G28290	0.310924	0.434395	0.208553	0.0157327	0.165145	0.0291086	0.317957	0.0699953	-2.1835	0.0420679
AT1G54575	0.587961	0.498734	0.390622	0.0359455	0.163115	0.0108597	0.492439	0.0699733	-2.8151	0.00517452
AT4G12760	1.2713	1.22556	1.90442	0.209881	0	0	1.46709	0.0699605	-4.3903	0.0164503
AT1G48540	0.361167	0.359506	0.218567	0.0100466	0.187533	0.0122304	0.31308	0.0699367	-2.1624	0.0343417
AT1G08640	0.384892	0.695504	0.408407	0.0362288	0.150714	0.0222965	0.496268	0.0697463	-2.8309	0.0361722
AT5G14370	0.579895	0.336307	0.326035	0.056612	0	0.151603	0.414079	0.0694049	-2.5768	0.0341004
AT2G25010	0.492347	0.453099	0.459292	0	0	0.208194	0.468246	0.0693981	-2.7543	0.026006
AT3G01850	0.390722	0.792175	0.519936	0	0	0.206167	0.567611	0.0687222	-3.0461	0.0317631
AT3G08530	0.259988	0.402965	0.219623	0.0169432	0.179122	0.00874923	0.294192	0.0682713	-2.1074	0.0452003
AT3G26460	1.69736	2.54921	1.42086	0.20381	0	0	1.88914	0.0679368	-4.7974	0.0290482
AT2G03270	0.872191	0.544664	0.396508	0.166461	0	0.0372023	0.604454	0.0678878	-3.1544	0.049214
AT5G23050	0.654219	0.528631	0.323887	0.0418337	0.127843	0.0338908	0.502245	0.067856	-2.8878	0.0360786
AT5G47770	0.275092	0.43258	0.360373	0.0234322	0.16435	0.0157	0.356015	0.0678275	-2.392	0.0123318
AT4G16760	0.326414	0.277729	0.25257	0.0176147	0.175846	0.00982377	0.285571	0.0677614	-2.0753	0.0417991
AT2G18440	0.433073	0.300627	0.302423	0.0115458	0.180432	0.0108882	0.345375	0.0676219	-2.3526	0.0198132
AT3G57080	0.8195	0.908797	0.684372	0	0	0.202824	0.804223	0.0676081	-3.5723	0.00143666
AT4G20850	0.271958	0.384187	0.228278	0.0121651	0.180879	0.00899885	0.294808	0.0673477	-2.1301	0.0381074
AT2G02120	0.376098	0.317006	0.592018	0.0694121	0	0.131996	0.428374	0.0671362	-2.6737	0.0332259
AT5G13720	1.7218	1.65881	1.12028	0.137204	0.0633291	0	1.5003	0.0668443	-4.4883	0.0142749
AT4G32020	0.323975	0.225925	0.275093	0.0310777	0.145884	0.0235308	0.274998	0.0668308	-2.0408	0.0159153
AT1G19000	0.361076	0.384484	0.215071	0.0117828	0.18571	0.00275388	0.32021	0.066749	-2.2622	0.0341762
AT5G67480	0.222958	0.361328	0.226269	0.016829	0.148333	0.034564	0.270185	0.0665754	-2.0209	0.0299962
AT3G54350	0.207032	0.472736	0.46054	0	0.163505	0.0361446	0.380103	0.06655	-2.5139	0.0475724
AT4G39330	0.407197	0.471948	0.373594	0.0431668	0.14903	0.00655985	0.41758	0.0662524	-2.656	0.00383971
AT1G71360	0.512982	0.390075	0.610628	0.198736	0	0	0.504562	0.0662452	-2.9291	0.00890018
AT4G03410	0.243769	0.155524	0.142562	0.0539701	0.105666	0.0390368	0.180618	0.0662241	-1.4475	0.0478271
AT2G42500	0.416296	0.371979	0.208579	0.0174354	0.180538	0	0.332285	0.0659913	-2.3321	0.0360288
AT1G72810	0.630864	0.478927	0.427855	0.0389026	0	0.158916	0.512549	0.0659394	-2.9585	0.00531642
AT1G23870	0.434758	0.439695	0.194321	0.034402	0.155886	0.00743368	0.356258	0.0659072	-2.4344	0.0489052
AT1G56330	0.337293	0.383546	0.450022	0.0209778	0.17595	0	0.390287	0.0656427	-2.5718	0.0124747
AT4G04640	0.298354	0.258728	0.265078	0.0239836	0.1592	0.0136215	0.274053	0.0656017	-2.0626	0.0396678
AT5G63190	0.309982	0.37586	0.231616	0.0283976	0.156949	0.0110988	0.305819	0.0654817	-2.2235	0.0183046
AT2G01570	0.565863	0.555662	0.321822	0.0208115	0.115037	0.0604867	0.481116	0.0654452	-2.878	0.024986
AT5G51510	0.439575	0.390197	0.622637	0.164452	0	0.0317995	0.484136	0.065417	-2.8877	0.0109237
AT2G40205	3.65169	4.48515	6.93494	0.196109	0	0	5.02393	0.0653695	-6.2641	0.0367816
AT4G28060	1.43202	2.2429	1.41973	0.0911837	0	0.104488	1.69822	0.065224	-4.7025	0.0253066
AT2G32480	0.379962	0.384529	0.221417	0.0264686	0.143057	0.0254469	0.328636	0.0649907	-2.3382	0.0196208
AT2G41190	0.285661	0.340896	0.198723	0.0254681	0.158662	0.0100664	0.275094	0.064732	-2.0874	0.0292491
AT3G55050	1.1736	1.39745	0.691108	0.117075	0	0.0764224	1.08739	0.0644992	-4.0754	0.0360736
AT4G08580	0.268302	0.479362	0.251809	0.0826485	0	0.110282	0.333158	0.0643101	-2.3731	0.049373
AT1G27090	0.449303	0.618659	0.35714	0.0455623	0.114892	0.0323908	0.475034	0.0642818	-2.8855	0.0237744
AT4G34040	0.334191	0.457974	0.243149	0.0525057	0.139983	0	0.345105	0.0641631	-2.4272	0.0254712
AT4G15910	0.346118	0.326935	0.280373	0.0295286	0.130233	0.0322767	0.317808	0.0640128	-2.3117	0.00554887
AT1G79830	0.439214	0.69007	0.562694	0.0644987	0.0962117	0.0311002	0.563993	0.0639368	-3.141	0.015519
AT4G11420	0.266187	0.407963	0.224652	0.0301686	0.161502	0	0.299601	0.0638903	-2.2294	0.0345328
AT5G61020	0.504146	0.608892	0.347605	0.118677	0	0.0726769	0.486881	0.0637847	-2.9323	0.0175374
AT2G43910	0.3074	0.381828	0.28845	0.0184337	0.172902	0	0.325893	0.0637786	-2.3533	0.023869
AT5G08680	0.54098	0.589575	0.384355	0.0290256	0.13645	0.0254465	0.50497	0.0636407	-2.9882	0.006932
AT3G51600	0.201566	0.275025	0.228757	0.0222044	0.114694	0.0540163	0.235116	0.0636383	-1.8854	0.00881558
AT3G46620	0.320994	0.213646	0.246029	0.0603535	0.114312	0.0152876	0.260223	0.0633179	-2.0391	0.0102698
AT3G07100	0.278621	0.313531	0.232766	0.0167411	0.155035	0.0172594	0.274972	0.0630119	-2.1256	0.0266699
AT3G47350	0.45473	0.549465	0.461331	0.0461451	0.129515	0.0116734	0.488508	0.0624446	-2.9677	0.000852427
AT1G80050	0.815387	1.18451	0.525104	0	0	0.187034	0.841668	0.0623448	-3.7549	0.0440076
AT5G54160	0.35413	0.437975	0.316819	0.016304	0.169084	0.00122707	0.369641	0.0622049	-2.571	0.0123369
AT4G38800	0.601734	0.630003	0.411487	0.0198047	0.141113	0.0254905	0.547741	0.0621362	-3.14	0.0072371
AT4G33120	2.83929	2.74188	1.97066	0.143991	0	0.0417194	2.51728	0.0619033	-5.3457	0.010849
AT2G47450	0.35858	0.171532	0.325094	0.0178578	0.167648	0	0.285069	0.0618351	-2.2048	0.0468139
AT5G47480	0.430118	0.287837	0.214673	0.0219585	0.149034	0.0140376	0.310876	0.0616767	-2.3335	0.037503
AT4G22330	0.202767	0.39048	0.26108	0.028376	0.140332	0.0155632	0.284775	0.0614236	-2.213	0.0354366
AT2G41420	1.32881	1.31057	0.871994	0.160528	0	0.0235619	1.17046	0.0613633	-4.2536	0.0111504
AT2G40650	0.554241	0.827626	0.842509	0.0887418	0	0.0953138	0.741459	0.0613519	-3.5952	0.0119734
AT3G09440	0.22367	0.329679	0.292015	0.0120851	0.165136	0.00675764	0.281788	0.0613262	-2.2	0.0309067
AT3G43300	0.298267	0.216741	0.19877	0.0141019	0.160327	0.0093134	0.237926	0.0612473	-1.9578	0.0490303
AT3G18060	0.313836	0.432118	0.267021	0.0320261	0.134721	0.0163673	0.337658	0.0610381	-2.4678	0.0128206
AT3G57890	0.344418	0.399349	0.260356	0	0.180475	0.00178329	0.334708	0.0607527	-2.4619	0.0243636
AT4G35580	0.40153	0.637691	0.41479	0.0964336	0	0.0855005	0.48467	0.0606447	-2.9986	0.0197416
AT5G19540	0.259314	0.287643	0.20021	0.0353526	0.104713	0.0411293	0.249056	0.0603983	-2.0439	0.00550222
AT5G53800	0.467936	0.270511	0.297289	0.0929713	0	0.0882124	0.345245	0.0603946	-2.5151	0.0272571
AT5G27840	0.409643	0.342704	0.206099	0.0472438	0.130083	0.00350959	0.319482	0.0602788	-2.406	0.0290273
AT3G12580	0.38832	0.325414	0.431648	0.0672752	0.0890313	0.0243188	0.381794	0.0602084	-2.6648	0.00198326
AT3G26070	0.335632	0.257977	0.340362	0.0757439	0.0912871	0.0129071	0.311324	0.0599793	-2.3759	0.00228288
AT3G53470	0.726487	0.923342	0.930157	0.060462	0	0.119195	0.859995	0.0598856	-3.844	0.0017903
AT2G27600	0.357263	0.234977	0.26019	0.0306629	0.142715	0.00619524	0.284143	0.0598576	-2.247	0.0166877
AT2G01220	0.346427	0.263805	0.307252	0.0293825	0.149913	0	0.305828	0.0597653	-2.3553	0.0174948
AT2G03870	2.28262	1.78699	1.64828	0.0789082	0	0.100367	1.90597	0.0597585	-4.9952	0.00934129
AT2G01640	1.96326	2.7943	1.47103	0	0	0.178044	2.0762	0.059348	-5.1286	0.0322338
AT1G01830	0.432284	0.264301	0.329552	0.129612	0	0.0480419	0.342046	0.0592178	-2.5301	0.0117872
AT1G04280	0.545373	0.280988	0.511393	0.0275799	0	0.149732	0.445918	0.0591039	-2.9155	0.0247305
AT1G74880	0.609305	0.420325	0.311948	0.0904855	0	0.0866486	0.447193	0.0590447	-2.921	0.0355718
AT5G47320	0.537371	0.335383	0.291586	0.101232	0	0.0755678	0.388113	0.0589332	-2.7193	0.0349423
AT2G44750	0.372148	0.197249	0.413945	0.176669	0	0	0.32778	0.0588898	-2.4766	0.03948
AT2G27080	0.504334	0.331899	0.564064	0.0246925	0	0.151767	0.466766	0.05882	-2.9883	0.0114718
AT3G16410	0.564389	0.383081	0.268587	0.0125369	0.163715	0	0.405352	0.0587506	-2.7865	0.0355573
AT1G15920	0.50486	0.777513	0.345743	0.152432	0	0.0234144	0.542706	0.0586155	-3.2108	0.0477681
AT3G22290	0.422772	0.539665	0.449192	0.0286042	0.146888	0	0.470543	0.0584973	-3.0079	0.00241391
AT1G08200	0.255023	0.359669	0.201169	0.0135162	0.154746	0.00686998	0.271954	0.0583775	-2.2199	0.0333668
AT2G06990	0.505172	0.308565	0.430012	0.116038	0.0190362	0.0399183	0.414583	0.0583309	-2.8293	0.0117531
AT4G20280	1.30447	0.751054	0.681614	0.10879	0	0.0653418	0.91238	0.058044	-3.9744	0.0461618
AT5G53480	0.29919	0.144226	0.295124	0.039627	0.121487	0.0129843	0.24618	0.0580328	-2.0848	0.04472
AT3G58170	0.638557	0.851867	0.664985	0.143386	0	0.028802	0.71847	0.057396	-3.6459	0.0022007
AT5G12030	1.21543	2.08732	2.3554	0.146694	0	0.0252174	1.88605	0.0573037	-5.0406	0.0317798
AT5G67380	0.338671	0.155662	0.257329	0.031352	0.118602	0.0218803	0.250554	0.057278	-2.1291	0.0464305
AT1G33990	0.338199	0.19865	0.321315	0.0468053	0.124255	0	0.286055	0.0570201	-2.3267	0.0170354
AT2G20780	0.251323	0.343872	0.347426	0.02125	0	0.149622	0.314207	0.0569574	-2.4638	0.0139662
AT4G13250	0.276802	0.272445	0.205721	0.0252646	0.135146	0.01042	0.251656	0.0569436	-2.1438	0.0203222
AT5G50370	0.950637	0.938817	0.733696	0.115003	0	0.0556284	0.874383	0.0568772	-3.9423	0.00231282
AT3G61480	0.349337	0.37516	0.226387	0	0.161122	0.00941481	0.316961	0.0568457	-2.4792	0.0206833
AT5G24500	0.539306	0.36226	0.448918	0.0577572	0	0.11275	0.450161	0.0568357	-2.9856	0.00504019
AT1G20260	0.260493	0.248003	0.267013	0.0165979	0.138012	0.0155621	0.258503	0.056724	-2.1882	0.0361373
AT4G22980	0.357105	0.719374	0.562824	0.17017	0	0	0.546434	0.0567235	-3.268	0.0248887
AT1G05520	0.246886	0.380371	0.287599	0	0	0.169969	0.304952	0.0566564	-2.4283	0.0276458
AT5G10160	0.468532	0.95183	0.649867	0.141967	0	0.0277839	0.690076	0.0565838	-3.6083	0.0365996
AT3G17185	1.3505	1.79215	0.970243	0.169716	0	0	1.37096	0.056572	-4.599	0.0258606
AT1G30360	0.309893	0.428043	0.203454	0.0240788	0.134616	0.0109296	0.313797	0.0565414	-2.4725	0.037072
AT1G10585	0.534687	0.265956	0.486803	0	0.169472	0	0.429149	0.0564907	-2.9254	0.0255303
AT1G68790	0.191332	0.261829	0.303261	0.0353707	0.134079	0	0.252141	0.0564833	-2.1583	0.0208796
AT3G21100	0.391525	0.47354	0.59504	0.167961	0	0	0.486702	0.055987	-3.1199	0.00617926
AT5G11500	0.310246	0.25464	0.1872	0.0133005	0.150853	0.00332576	0.250695	0.0558265	-2.1669	0.0341908
AT5G18940	0.919479	0.548837	0.682025	0.0876204	0	0.079167	0.71678	0.0555958	-3.6885	0.0203946
AT1G72340	0.371725	0.796446	0.749378	0.0561564	0	0.109405	0.639183	0.0551873	-3.5338	0.0428596
AT3G24010	0.279761	0.546824	0.495206	0.0998209	0	0.0655909	0.440597	0.0551373	-2.9984	0.0307582
AT5G47040	0.319431	0.385988	0.298096	0.0185587	0.134918	0.011793	0.334505	0.0550898	-2.6022	0.00662313
AT5G20890	0.196514	0.325132	0.392778	0.0172959	0.147907	0	0.304808	0.0550677	-2.4686	0.0299057
AT1G23130	0.276301	0.315365	0.231593	0.0101121	0.14934	0.00536933	0.27442	0.0549405	-2.3204	0.0259307
AT2G16500	0.515992	0.626341	0.388002	0.0312333	0.0987984	0.0343416	0.510112	0.0547911	-3.2188	0.0151322
AT4G21580	0.200322	0.195454	0.300555	0.026026	0.124558	0.0136697	0.23211	0.0547513	-2.0838	0.0224344
AT5G20090	0.288133	0.404286	0.252472	0.0581082	0	0.105438	0.314963	0.0545153	-2.5305	0.012708
AT1G73260	0.324125	0.327704	0.184005	0.015212	0.13882	0.00946642	0.278611	0.0544994	-2.3539	0.0246378
AT3G08860	0.383934	0.367004	0.202059	0.0319193	0.113676	0.0177389	0.317666	0.0544448	-2.5446	0.0275348
AT5G10625	0.298379	0.568222	0.415151	0.0302057	0.116444	0.0158057	0.427251	0.0541516	-2.98	0.0279868
AT3G10090	1.45002	3.09236	2.56838	0.162436	0	0	2.37025	0.0541453	-5.4521	0.0395801
AT5G08590	0.168481	0.305452	0.19837	0.0244785	0.126428	0.0114891	0.224101	0.0541319	-2.0496	0.0378956
AT4G18020	0.788872	0.772567	0.471402	0.0671357	0.0107109	0.0834546	0.677614	0.0537671	-3.6557	0.0222971
AT4G15610	0.240736	0.216316	0.24431	0.0257954	0.126752	0.0085619	0.233787	0.053703	-2.1221	0.0335443
AT1G09920	0.493399	0.801788	0.621625	0.0480734	0	0.113012	0.638937	0.0536952	-3.5728	0.0140369
AT5G19760	0.255635	0.292077	0.175034	0.0130417	0.107126	0.0404116	0.240916	0.0535263	-2.1702	0.0148179
AT3G51130	0.209578	0.205657	0.209845	0.0136446	0.125046	0.0218868	0.20836	0.0535259	-1.9608	0.0494373
AT2G39980	0.481028	0.495839	0.566963	0.0345049	0.0949096	0.0306434	0.51461	0.0533526	-3.2698	0.000231282
AT4G10100	0.949761	0.631961	0.699909	0.0798996	0	0.0797247	0.760544	0.0532081	-3.8373	0.0132121
AT2G43530	0.368914	0.345148	0.278106	0.0748446	0	0.0840998	0.330723	0.0529815	-2.6421	0.00187688
AT3G24506	1.83518	1.28226	1.09912	0	0	0.158337	1.40552	0.0527791	-4.735	0.0209365
AT3G26890	0.224965	0.261513	0.233202	0.0191312	0.117136	0.0202929	0.239893	0.0521868	-2.2006	0.0197916
AT5G65870	1.06467	0.849428	0.483349	0.156445	0	0	0.799149	0.0521483	-3.9378	0.0383126
AT1G59359	0.510526	0.468769	0.400248	0.0266592	0.120845	0.00861255	0.459847	0.0520391	-3.1435	0.00102885
AT1G17310	1.19559	1.46967	0.641146	0	0	0.156005	1.10214	0.0520017	-4.4056	0.0445516
AT1G58684	0.507866	0.464816	0.398859	0.026581	0.12082	0.00856355	0.45718	0.0519882	-3.1365	0.00104089
AT5G20180	1.09398	1.7172	1.32397	0.155882	0	0	1.37839	0.0519607	-4.7294	0.0130468
AT3G47160	0.20527	0.255387	0.235029	0.0469257	0.0882588	0.020552	0.231895	0.0519122	-2.1593	0.00250838
AT5G23720	0.666497	0.997289	0.797388	0.117662	0	0.0374383	0.820391	0.0517002	-3.9881	0.00876651
AT1G58983	0.517274	0.463159	0.396766	0.0264502	0.119532	0.0085102	0.459066	0.0514975	-3.1561	0.00113972
AT2G36480	0.763425	0.923473	0.598365	0.0313186	0	0.123093	0.761754	0.0514707	-3.8875	0.00920149
AT5G45100	0.481983	0.45661	0.529424	0.117038	0	0.0367424	0.489339	0.05126	-3.2549	0.00105042
AT5G63790	0.181111	0.222209	0.162541	0.0171338	0.121683	0.0148607	0.18862	0.0512257	-1.8805	0.0410727
AT1G24510	0.642981	0.364969	0.362413	0.0195382	0.128611	0.00543963	0.456787	0.0511962	-3.1574	0.0340902
AT2G01340	0.588108	0.743137	0.445866	0.153515	0	0	0.59237	0.0511715	-3.5331	0.00990991
AT4G36648	0.333871	0.417468	0.322701	0.0274558	0.112059	0.0135726	0.358013	0.051029	-2.8106	0.00202659
AT5G24610	0.480289	0.495628	0.286688	0.0335338	0	0.119315	0.420868	0.0509494	-3.0462	0.0161398
AT1G05900	0.160806	0.3302	0.220195	0.122189	0	0.0305318	0.237067	0.0509068	-2.2194	0.0437115
AT5G08430	0.587378	0.32674	0.389533	0.146043	0	0.00608576	0.43455	0.0507096	-3.0992	0.0206994
AT3G48780	0.239059	0.428048	0.253707	0	0.136594	0.0154701	0.306938	0.050688	-2.5982	0.0309014
AT2G39800	0.306959	0.291024	0.141326	0.0216301	0.107579	0.021959	0.246436	0.0503895	-2.29	0.0451055
AT1G74960	0.172096	0.185152	0.177276	0.0401745	0.0979273	0.0129482	0.178175	0.05035	-1.8232	0.033829
AT3G04070	0.139834	0.200386	0.12221	0.0260785	0.0843067	0.0405786	0.154143	0.0503213	-1.615	0.0278278
AT1G17940	0.280615	0.189332	0.212111	0.0254514	0.120912	0.00415994	0.227353	0.0501743	-2.1799	0.0195614
AT2G24820	0.230634	0.204017	0.121806	0.0234243	0.119357	0.0076554	0.185486	0.0501455	-1.8871	0.0476858
AT1G80380	0.233536	0.395843	0.263097	0.0338561	0.0895656	0.0269269	0.297492	0.0501162	-2.5695	0.0257969
AT5G05610	0.313777	0.4752	0.416135	0.03433	0	0.115822	0.401704	0.0500508	-3.0047	0.00507149
AT5G35180	0.313351	0.372002	0.232783	0.023401	0.109728	0.0167132	0.306045	0.0499475	-2.6153	0.00866304
AT3G54360	0.198994	0.181553	0.162271	0.0226088	0.111038	0.0155748	0.180939	0.0497406	-1.863	0.0390367
AT1G77120	0.511825	0.472007	0.31785	0.00900908	0.127477	0.0126575	0.433894	0.0497144	-3.1256	0.00841572
AT4G34350	0.215268	0.216785	0.16679	0.0274797	0.115622	0.00588979	0.199615	0.0496637	-2.007	0.0294721
AT2G42190	1.34727	1.71087	1.65536	0.14813	0	0	1.57117	0.0493768	-4.9919	0.00177483
AT4G13495	0.317139	0.358941	0.220733	0	0.148074	0	0.298938	0.0493579	-2.5985	0.0188149
AT1G56660	0.563904	0.306541	0.365076	0.0721865	0	0.0757055	0.41184	0.0492973	-3.0625	0.0335195
AT3G45300	0.289017	0.473297	0.276468	0.023811	0.116563	0.00725278	0.346261	0.049209	-2.8149	0.0250313
AT3G07910	2.69786	2.50933	1.71472	0.146987	0	0	2.3073	0.0489957	-5.5574	0.0153962
AT1G52280	1.37525	1.09476	0.946348	0	0	0.146364	1.13879	0.048788	-4.5448	0.00664948
AT1G19180	0.19859	0.305662	0.233605	0.00395636	0.142172	0	0.245952	0.0487095	-2.3361	0.0308345
AT5G20160	1.13562	1.60769	0.851784	0.0796034	0	0.0664047	1.19837	0.0486693	-4.6219	0.0334811
AT2G34750	0.200507	0.266237	0.206412	0.0250949	0.1151	0.00516555	0.224385	0.0484536	-2.2113	0.0170953
AT5G59690	1.9832	1.6789	1.0833	0.0220974	0	0.123262	1.5818	0.0484531	-5.0288	0.0264263
AT3G46040	0.550355	0.917229	0.695254	0.115051	0	0.0298682	0.720946	0.0483065	-3.8996	0.0167624
AT5G01840	1.27365	1.49322	2.44341	0.144745	0	0	1.73676	0.0482485	-5.1698	0.0402166
AT1G04170	0.27423	0.461381	0.399342	0.0219067	0	0.121676	0.378318	0.047861	-2.9827	0.0106035
AT1G78260	0.71008	1.4305	1.34613	0.122511	0	0.0210315	1.16224	0.0478476	-4.6023	0.0361214
AT2G23672	0.210432	0.243292	0.22813	0.0425494	0.10088	0	0.227284	0.0478097	-2.2491	0.0177691
AT3G28710	0.342511	0.328363	0.407976	0.0191776	0.110399	0.0137969	0.359616	0.047791	-2.9116	0.00180088
AT4G01870	0.195856	0.180629	0.206814	0.0232062	0.101549	0.0184593	0.194433	0.0477381	-2.0261	0.0250535
AT2G39500	0.661264	0.530715	0.292958	0.143163	0	0	0.494979	0.0477209	-3.3747	0.0372488
AT1G20630	0.195487	0.249761	0.21632	0.0140063	0.105071	0.024024	0.220523	0.0477005	-2.2089	0.0123193
AT3G04830	0.755255	1.2456	0.638274	0.103382	0	0.0397045	0.87971	0.0476954	-4.2051	0.0434019
AT2G37040	0.337511	0.425594	0.200788	0.00950677	0.12534	0.00790157	0.321297	0.0475828	-2.7554	0.0321839
AT3G23000	0.457476	0.523436	0.433021	0.0209676	0.0889924	0.0327661	0.471311	0.0475754	-3.3084	0.000342057
AT3G43520	0.558843	0.777747	0.532466	0.0497405	0	0.0929237	0.623019	0.0475547	-3.7116	0.0109641
AT5G38850	0.901053	0.485247	0.638082	0.14177	0	0	0.674794	0.0472567	-3.8359	0.0236467
AT4G32930	0.684212	1.43705	0.996928	0.0990963	0	0.042284	1.0394	0.0471268	-4.4631	0.0430788
AT2G39390	1.56845	1.95043	1.93109	0.103822	0	0.0374613	1.81666	0.0470943	-5.2696	0.00326115
AT4G16260	0.332204	0.19708	0.165751	0.0340672	0.102761	0.00438658	0.231678	0.0470715	-2.2992	0.0477956
AT1G70700	0.220661	0.267744	0.231821	0.0112395	0.129731	0	0.240075	0.0469901	-2.3531	0.03238
AT4G14030	0.37453	0.403915	0.270971	0.0258166	0.0952755	0.019664	0.349806	0.0469187	-2.8983	0.00576856
AT1G70290	0.155066	0.214354	0.116728	0.0264141	0.101015	0.0127643	0.162049	0.046731	-1.794	0.043266
AT2G39725	1.8661	1.57795	0.976694	0.0484816	0	0.0911347	1.47358	0.0465388	-4.9848	0.0310149
AT5G25220	0.323929	0.386845	0.37855	0.0860989	0	0.0530277	0.363108	0.0463755	-2.969	0.000753427
AT4G33010	0.188841	0.260573	0.156236	0.0137022	0.11161	0.0130121	0.201884	0.0461082	-2.1304	0.0258782
AT2G47770	0.321168	0.346741	0.37044	0.0268689	0.0603652	0.0508291	0.346117	0.0460211	-2.9109	0.000140451
AT5G04830	0.432844	0.212631	0.305729	0.0192408	0.0945077	0.023669	0.317068	0.0458058	-2.7912	0.0377342
AT1G02100	0.923064	1.06167	0.652092	0.0759811	0	0.0614131	0.878943	0.0457981	-4.2624	0.0173046
AT1G15240	0.284127	0.169924	0.240036	0.0142574	0.11641	0.00650436	0.231362	0.0457239	-2.3391	0.0188921
AT2G18040	0.611353	0.448142	0.638939	0.0692478	0.050974	0.0169212	0.566145	0.0457143	-3.6305	0.00928128
AT4G26130	0.237354	0.247308	0.148599	0.0113117	0.11455	0.0103824	0.211087	0.0454148	-2.2166	0.0241955
AT3G17310	0.222618	0.343622	0.438445	0.136196	0	0	0.334895	0.0453988	-2.883	0.0234853
AT5G43822	0.730973	0.539946	1.09933	0	0	0.135558	0.790083	0.0451861	-4.1281	0.0373892
AT1G21520	2.75416	2.78968	1.7899	0.030816	0	0.104587	2.44458	0.0451345	-5.7592	0.0174129
AT3G53540	0.303301	0.346845	0.209689	0.0420816	0.0821363	0.0109538	0.286612	0.0450572	-2.6693	0.0132911
AT5G19440	0.211449	0.312865	0.216588	0.0375446	0.0975002	0	0.246967	0.0450149	-2.4558	0.0102516
AT5G35360	0.414102	0.463403	0.236937	0.0237471	0.101665	0.00957405	0.371481	0.0449956	-3.0454	0.0278005
AT2G43060	0.246107	0.591397	0.509032	0.134816	0	0.000149738	0.448845	0.0449887	-3.3186	0.0441829
AT2G41660	0.455319	0.295853	0.298601	0.0271252	0	0.107638	0.349924	0.0449211	-2.9616	0.0125462
AT3G56150	0.5013	0.431715	0.330831	0.0162299	0.0987132	0.0195775	0.421282	0.0448402	-3.2319	0.0062266
AT5G16780	0.232774	0.282746	0.312522	0	0.117704	0.0166546	0.276014	0.0447861	-2.6236	0.00955193
AT5G25560	0.27935	0.322279	0.244442	0.0208369	0.113202	0	0.282024	0.0446798	-2.6581	0.00728236
AT1G03080	0.245247	0.200632	0.195707	0.0115075	0.107884	0.0142181	0.213862	0.0445364	-2.2636	0.0182763
AT1G19600	0.745752	0.996491	0.598141	0.126093	0	0.00738664	0.780128	0.0444931	-4.1321	0.0156912
AT3G59770	0.270853	0.176099	0.164166	0.0138274	0.107734	0.011841	0.203706	0.0444675	-2.1957	0.0264138
AT2G24860	0.422772	0.452526	0.328621	0.0859992	0	0.0472124	0.401306	0.0444039	-3.1759	0.00236761
AT4G34590	0.609537	0.480941	0.290571	0.0371709	0.0957955	0	0.46035	0.0443221	-3.3766	0.0370112
AT4G09650	0.61892	0.693791	0.398	0.0401165	0.0759213	0.0164992	0.570237	0.044179	-3.6901	0.0238637
AT1G15690	0.182337	0.22544	0.127108	0.0134808	0.108135	0.0104385	0.178295	0.0440181	-2.0181	0.0358089
AT1G03090	0.380343	0.465825	0.214558	0.025495	0.0887613	0.0175964	0.353575	0.0439509	-3.0081	0.0425292
AT2G07360	0.192954	0.29444	0.162909	0.0145674	0.116688	0	0.216768	0.0437518	-2.3087	0.0333377
AT3G52990	0.175157	0.224573	0.172147	0.0074946	0.108509	0.0148416	0.190626	0.0436152	-2.1278	0.0275931
AT5G10270	0.357871	0.270999	0.268149	0	0	0.13042	0.299006	0.0434734	-2.782	0.0113572
AT5G47590	0.633964	0.473978	0.570766	0	0	0.129868	0.559569	0.0432893	-3.6922	0.00127605
AT1G61770	0.299814	0.162654	0.21985	0.128946	0	0	0.227439	0.0429821	-2.4037	0.0348087
AT2G18700	0.379245	0.351206	0.236061	0.0130902	0.108534	0.00731338	0.322171	0.0429791	-2.9061	0.00853674
AT3G21755	0.131482	0.168894	0.160204	0.0142607	0.0830983	0.0313896	0.153527	0.0429162	-1.8389	0.017059
AT4G19350	1.89285	1.50493	0.916206	0.0790684	0	0.0491694	1.438	0.0427459	-5.0721	0.0382252
AT4G24840	0.429958	0.304044	0.307953	0.0139112	0	0.114263	0.347319	0.0427246	-3.0231	0.00542301
AT1G09570	0.377881	0.196566	0.289144	0.00289847	0.122359	0.00282609	0.287864	0.0426944	-2.7533	0.0229842
AT2G36780	0.280539	0.336601	0.236885	0.128056	0	0	0.284675	0.0426852	-2.7375	0.0127253
AT5G05800	0.670192	0.539319	0.521766	0.121166	0	0.00669415	0.577092	0.0426201	-3.7592	0.00107717
AT1G07310	0.395502	0.31306	0.322121	0.0348179	0.0657193	0.0267667	0.343561	0.0424346	-3.0173	0.00250616
AT3G15730	0.176714	0.231066	0.135885	0.0168333	0.101319	0.00913256	0.181222	0.0424282	-2.0947	0.026595
AT3G13570	0.628591	0.653871	0.378011	0.127069	0	0	0.553491	0.0423562	-3.7079	0.0150543
AT1G22410	0.236333	0.216455	0.156309	0.00502296	0.12161	0	0.203032	0.0422109	-2.266	0.0350662
AT2G39450	0.286737	0.299207	0.143283	0.0245703	0.0870545	0.0145974	0.243075	0.042074	-2.5304	0.0397888
AT2G22470	0.262234	0.316091	0.221	0.023135	0.0739209	0.0291147	0.266442	0.0420569	-2.6634	0.00466479
AT4G31120	0.446041	0.633466	0.623606	0.126012	0	0	0.567705	0.0420039	-3.7565	0.00320786
AT5G03615	2.01748	2.34991	2.66389	0	0	0.125839	2.34376	0.0419464	-5.8041	0.00474134
AT5G27720	0.553618	0.704141	0.418338	0.0096383	0	0.116114	0.558699	0.0419173	-3.7365	0.0130774
AT3G20310	0.467577	0.264753	0.366938	0.0533201	0.0636565	0.00858447	0.366423	0.0418537	-3.1301	0.0238303
AT1G73830	0.810923	1.4954	0.971687	0.12534	0	0	1.09267	0.0417799	-4.7089	0.0322921
AT2G47650	0.656211	0.762679	0.483523	0.030558	0.0623091	0.0323584	0.634138	0.0417418	-3.9252	0.0170832
AT5G13200	0.787317	0.706441	0.446923	0.0221454	0	0.103011	0.646894	0.0417186	-3.9548	0.020222
AT1G12520	0.558683	0.684545	0.853559	0	0	0.125128	0.698929	0.0417093	-4.0667	0.00689742
AT5G16540	0.233607	0.481621	0.30109	0.12465	0	0	0.338772	0.0415501	-3.0274	0.036596
AT3G52140	0.298416	0.529866	0.367112	0.00923474	0.115256	0	0.398465	0.041497	-3.2634	0.0185797
AT1G63850	0.357796	0.49381	0.681242	0.124389	0	0	0.510949	0.0414629	-3.6233	0.0234952
AT5G18760	0.211026	0.297283	0.139192	0.038904	0	0.0852695	0.215834	0.0413912	-2.3825	0.0422103
AT5G16010	0.383738	0.472202	0.318095	0.011998	0.110268	0.00190271	0.391345	0.0413897	-3.2411	0.00420542
AT3G55460	0.590806	0.992273	0.699387	0.0948652	0	0.0286727	0.760822	0.0411793	-4.2076	0.0219226
AT5G48230	0.257993	0.426172	0.273284	0.0231959	0.100317	0	0.31915	0.041171	-2.9545	0.0182612
AT5G39570	0.206918	0.253302	0.281411	0.0287943	0.0869132	0.00725137	0.24721	0.0409863	-2.5925	0.00314475
AT5G06360	1.12919	0.531656	0.831389	0.0320506	0	0.0901195	0.830744	0.0407234	-4.3505	0.0417433
AT5G06660	0.25974	0.448801	0.322562	0.0181204	0.104043	0	0.343701	0.0407211	-3.0773	0.0155607
AT1G02920	0.417278	0.480774	0.410308	0.109345	0	0.0124116	0.43612	0.0405855	-3.4257	0.00134843
AT3G24170	0.184148	0.2169	0.102168	0.0159737	0.0967153	0.0090522	0.167739	0.0405804	-2.0474	0.0471943
AT5G24030	0.235311	0.30521	0.271616	0.016918	0.104801	0	0.270712	0.0405729	-2.7382	0.00669384
AT5G27470	0.582402	0.476334	0.429298	0.0379491	0.08363	0	0.496011	0.0405264	-3.6134	0.0028104
AT3G05920	7.00161	7.80774	6.44306	0.121227	0	0	7.08414	0.0404091	-7.4538	0.00289962
AT5G01830	0.724979	0.474949	0.788626	0.0203839	0	0.100811	0.662851	0.0403984	-4.0363	0.0156699
AT2G29140	0.303213	0.213859	0.237429	0.0522757	0.0683183	0	0.2515	0.040198	-2.6454	0.00408752
AT4G16950	0.216792	0.187439	0.181022	0.0085533	0.0944868	0.0174949	0.195084	0.0401784	-2.2796	0.0183492
AT5G23060	0.136534	0.163722	0.217242	0.0232906	0.0924002	0.00469045	0.172499	0.0401271	-2.1039	0.021189
AT3G49100	2.44034	1.45286	1.93064	0.120376	0	0	1.94128	0.0401254	-5.5963	0.020072
AT2G22990	0.201705	0.176206	0.105651	0.0153563	0.0984186	0.00609758	0.161187	0.0399575	-2.0122	0.0419222
AT5G35170	0.282026	0.241612	0.189286	0.0212898	0.0844953	0.0138601	0.237641	0.0398817	-2.575	0.00529232
AT1G07790	0.56158	0.790308	0.630096	0.0887089	0	0.0307603	0.660662	0.0398231	-4.0522	0.00586205
AT5G47110	0.318528	0.148559	0.27134	0.00888177	0.100473	0.00901969	0.246142	0.0394581	-2.6411	0.0343738
AT2G04700	0.546393	0.694063	0.502375	0.0756242	0	0.0423518	0.580944	0.0393253	-3.8849	0.00568812
AT3G08710	0.707053	1.60036	1.30699	0.100995	0	0.0169025	1.2048	0.0392991	-4.9382	0.045545
AT3G06650	0.398461	0.313564	0.204694	0	0.10106	0.0168324	0.305573	0.0392975	-2.959	0.0233904
AT5G27770	0.841761	0.550791	0.476727	0.0694336	0	0.0482351	0.623093	0.0392229	-3.9897	0.0310086
AT4G25660	0.726132	0.544373	0.769331	0.0802544	0	0.037343	0.679945	0.0391991	-4.1165	0.00652445
AT1G63220	0.747591	1.18408	1.37853	0.117052	0	0	1.1034	0.0390174	-4.8217	0.0252868
AT3G05490	0.760805	0.365836	0.476138	0	0	0.117007	0.53426	0.0390025	-3.7759	0.0409972
AT1G19660	0.169826	0.163201	0.144777	0.0188832	0.0861361	0.0117981	0.159268	0.0389391	-2.0322	0.027647
AT2G36230	1.5339	0.798183	1.07089	0	0	0.11599	1.13432	0.0386632	-4.8747	0.0328809
AT4G31200	0.370606	0.575013	0.325596	0.115761	0	0	0.423738	0.0385869	-3.457	0.0214335
AT3G10650	0.373697	0.399073	0.325588	0.115691	0	0	0.366119	0.0385636	-3.247	0.00434408
AT5G54585	3.13343	2.45286	1.8311	0.115447	0	0	2.47246	0.0384823	-6.0056	0.0221056
AT1G11820	0.593268	0.350245	0.355752	0.115369	0	0	0.433088	0.0384562	-3.4934	0.0231932
AT3G63520	0.114731	0.194074	0.165145	0.0302071	0.0706788	0.0143932	0.157983	0.0384264	-2.0396	0.0169097
AT3G59290	0.183767	0.334135	0.269266	0.115193	0	0	0.26239	0.0383978	-2.7726	0.0187104
AT3G61630	0.235806	0.418337	0.296459	0.115056	0	0	0.316867	0.0383522	-3.0465	0.0165874
AT4G37040	0.308372	0.194828	0.22085	0.0587786	0	0.0556433	0.24135	0.0381406	-2.6617	0.0126382
AT3G15590	0.348902	0.530997	0.434525	0.113887	0	0	0.438141	0.0379623	-3.5288	0.00475921
AT5G05370	0.889307	1.13626	1.66685	0.0763078	0	0.0369081	1.2308	0.0377386	-5.0274	0.0340053
AT5G14780	0.158054	0.162855	0.172025	0.0188701	0.0844729	0.00973952	0.164311	0.0376942	-2.124	0.0297627
AT1G48760	0.101758	0.178846	0.182037	0.0120272	0.100909	0	0.154214	0.0376454	-2.0344	0.0495321
AT1G22920	1.08674	0.848302	0.707948	0.02784	0	0.0845758	0.880997	0.037472	-4.5553	0.0133714
AT1G10830	0.399081	0.537605	0.477865	0.0674425	0	0.0442249	0.471517	0.0372225	-3.6631	0.00260048
AT2G40475	0.148664	0.21684	0.19785	0.111646	0	0	0.187784	0.0372152	-2.3351	0.0362031
AT5G44200	1.39783	1.48848	0.6498	0.110954	0	0	1.1787	0.0369846	-4.9941	0.0477175
AT2G04270	0.407654	0.391659	0.430733	0.110932	0	0	0.410015	0.0369773	-3.471	0.00587817
AT3G48520	0.139223	0.107731	0.144319	0.0254114	0.0596987	0.0255123	0.130424	0.0368741	-1.8225	0.00442542
AT3G11230	0.863819	0.794536	1.10364	0.0724945	0	0.0380463	0.920667	0.0368469	-4.6431	0.00849438
AT1G75990	0.478798	0.466662	0.313071	0.110496	0	0	0.419511	0.036832	-3.5097	0.0059258
AT2G47485	0.764895	1.46102	0.845439	0.0769969	0	0.0334624	1.02379	0.0368198	-4.7973	0.0449301
AT1G16210	0.39317	0.460812	0.390084	0.00685675	0	0.10302	0.414689	0.0366255	-3.5011	0.00124707
AT3G25830	0.758235	0.883276	0.525938	0.0227351	0.0812456	0.00577508	0.722483	0.0365853	-4.3036	0.0186928
AT5G58940	0.461645	0.329336	0.273724	0.109729	0	0	0.354902	0.0365763	-3.2784	0.0125827
AT1G14150	0.634185	0.579369	0.549465	0.0419787	0	0.0675953	0.587673	0.0365247	-4.0081	9.1e-05
AT1G32150	0.481056	0.474481	0.500765	0.0808309	0	0.0284338	0.485434	0.0364216	-3.7364	0.00118094
AT4G08520	1.12557	1.14131	0.593749	0.0352906	0.00363407	0.0698822	0.953544	0.036269	-4.7165	0.035126
AT1G48440	0.287975	0.505498	0.357956	0	0.108587	0	0.38381	0.0361958	-3.4065	0.0160272
AT1G69800	0.474914	0.347096	0.244616	0.10852	0	0	0.355542	0.0361734	-3.297	0.0231094
AT1G33680	0.685604	1.16317	0.648526	0.0702339	0	0.0382247	0.832434	0.0361528	-4.5252	0.0389305
AT1G28100	1.37652	1.29195	0.902608	0.108431	0	0	1.19036	0.0361437	-5.0415	0.0118203
AT4G14800	0.677709	1.21594	0.790175	0.0541662	0	0.0541041	0.894606	0.0360901	-4.6316	0.0332405
AT1G55340	0.681145	0.800214	0.541991	0	0	0.107888	0.67445	0.0359625	-4.2291	0.00522311
AT3G20250	0.278019	0.277312	0.225657	0.0217369	0.0655869	0.0200251	0.260329	0.035783	-2.863	0.000672396
AT5G09880	0.237852	0.219802	0.262851	0.0838297	0	0.0233831	0.240168	0.0357376	-2.7485	0.00563082
AT3G01540	0.267499	0.30332	0.26789	0.0317625	0.0670404	0.00794237	0.27957	0.0355817	-2.974	0.000577649
AT5G65780	0.278204	0.455178	0.31567	0.0932602	0	0.0134796	0.349684	0.0355799	-3.2969	0.0134669
AT3G45030	1.04635	0.693082	1.11566	0.0323672	0	0.0738296	0.951697	0.0353989	-4.7487	0.0176791
AT4G21280	0.156603	0.218063	0.220254	0.0431517	0.0469397	0.0160273	0.198307	0.0353729	-2.487	0.0069971
AT2G04630	1.08445	1.19525	0.971719	0.106097	0	0	1.08381	0.0353657	-4.9376	0.000626612
AT5G62610	0.463108	0.467578	0.304221	0.0373513	0	0.0684102	0.411636	0.0352539	-3.5455	0.0118483
AT1G79900	0.449082	0.551031	0.372111	0.105706	0	0	0.457408	0.0352353	-3.6984	0.00393948
AT4G24270	0.809219	1.10617	0.747472	0.0798489	0	0.0257181	0.887619	0.035189	-4.6567	0.0134265
AT5G54110	0.655281	0.991783	0.739565	0.0871435	0	0.0182513	0.795543	0.0351316	-4.5011	0.0127877
AT5G28520	0.587264	0.728686	0.423368	0.0728113	0	0.0323405	0.579773	0.0350506	-4.048	0.0204965
AT1G80040	0.837411	1.05311	0.689419	0.0526965	0	0.0521913	0.859979	0.0349626	-4.6204	0.0140837
AT5G52430	0.242802	0.180202	0.192397	0.0780622	0	0.0266175	0.205134	0.0348932	-2.5555	0.00513785
AT2G17440	0.797965	0.786286	0.687651	0.0607234	0	0.0438996	0.757301	0.0348743	-4.4406	0.000354448
AT4G34215	0.357235	0.404228	0.564871	0.104609	0	0	0.442111	0.0348697	-3.6644	0.00975159
AT5G42650	0.151327	0.273956	0.270823	0.0239786	0.0651022	0.0152753	0.232035	0.0347853	-2.7378	0.0273594
AT2G01060	0.995454	0.723453	0.63547	0.0376746	0	0.0665016	0.784792	0.0347254	-4.4982	0.0177417
AT1G62370	1.05786	0.497496	0.921704	0.0573211	0	0.0465964	0.825686	0.0346392	-4.5751	0.041304
AT3G60210	0.469786	0.420127	0.300009	0.0579254	0	0.0452029	0.396641	0.0343761	-3.5284	0.011663
AT5G14450	0.483765	0.390645	0.45181	0.103093	0	0	0.442073	0.0343642	-3.6853	0.000943072
AT1G54850	0.399812	0.503556	0.414253	0	0	0.102872	0.439207	0.0342907	-3.679	0.00102855
AT5G55510	3.65013	3.00059	2.29055	0	0.0203401	0.0817106	2.98042	0.0340169	-6.4531	0.0169894
AT5G58470	0.2525	0.197434	0.12091	0.0733009	0	0.0286637	0.190282	0.0339882	-2.485	0.0347586
AT2G38380	0.138	0.253849	0.155076	0	0.101912	0	0.182308	0.0339706	-2.424	0.0404446
AT5G57330	0.138112	0.285242	0.245483	0.00277942	0.0979443	0	0.222946	0.0335746	-2.7313	0.0292454
AT3G52400	0.863523	1.01623	0.835112	0.0471224	0	0.0532695	0.904955	0.033464	-4.7572	0.00221576
AT2G23320	0.624711	0.469132	0.374626	0.0606048	0	0.0396789	0.48949	0.0334279	-3.8722	0.0197723
AT5G15910	1.00094	0.715441	0.524573	0.0998779	0	0	0.746986	0.0332926	-4.4878	0.029908
AT4G39520	0.38843	0.2309	0.305023	0.0494432	0	0.050374	0.308118	0.0332724	-3.2111	0.0170105
AT3G15500	0.39177	0.412966	0.229934	0.0287254	0	0.0710869	0.34489	0.0332708	-3.3738	0.022589
AT5G64290	0.16541	0.280029	0.203935	0.0372975	0.0622094	0	0.216458	0.033169	-2.7062	0.0164332
AT1G12580	0.800685	0.578405	0.665652	0.0993906	0	0	0.681581	0.0331302	-4.3627	0.00303621
AT3G60300	0.321089	0.475749	0.316979	0.0670852	0	0.0321655	0.371272	0.0330835	-3.4883	0.0142648
AT5G53450	0.304946	0.231605	0.147457	0.013641	0.080161	0.00539019	0.228003	0.0330641	-2.7857	0.031825
AT4G24510	0.308172	0.482983	0.377086	0.0838942	0	0.0150018	0.389414	0.0329653	-3.5623	0.00852598
AT4G33940	0.523846	0.407527	0.471568	0.0136861	0	0.0851964	0.467647	0.0329609	-3.8266	0.000693584
AT3G46210	0.796296	1.11473	1.01601	0.0282349	0	0.0700185	0.975679	0.0327511	-4.8968	0.00759484
AT1G75380	0.192528	0.144967	0.0987222	0.0092654	0.079441	0.00927706	0.145406	0.0326612	-2.1544	0.0355009
AT5G20830	0.249461	0.332898	0.165402	0.00845223	0.0786144	0.0108416	0.249254	0.0326361	-2.9331	0.0297169
AT4G09510	0.120544	0.210264	0.282014	0.097451	0	0	0.204274	0.0324837	-2.6527	0.0454156
AT3G17000	0.337151	0.467211	0.22911	0.0500774	0.0337437	0.0133026	0.34449	0.0323746	-3.4115	0.0425059
AT5G27920	0.327115	0.2948	0.36408	0.0968652	0	0	0.328665	0.0322884	-3.3475	0.00296204
AT1G48430	0.539894	0.65108	0.282893	0.0464637	0	0.0503097	0.491289	0.0322578	-3.9289	0.0492897
AT4G02360	0.29564	0.405374	0.199783	0.0966196	0	0	0.300266	0.0322065	-3.2208	0.0272132
AT5G11450	1.01121	0.769046	0.470966	0.0643631	0	0.0322092	0.750408	0.0321908	-4.543	0.0424932
AT5G48590	0.407043	0.394777	0.251513	0.0965017	0	0	0.351111	0.0321672	-3.4483	0.00898145
AT3G05936	0.850056	0.738424	0.667497	0.0959989	0	0	0.751993	0.0319996	-4.5546	0.000890741
AT1G28120	0.328907	0.312018	0.263476	0.0591144	0	0.036798	0.301467	0.0319708	-3.2372	0.000540357
AT1G78000	0.232559	0.239995	0.108212	0.0104043	0.0852591	0	0.193589	0.0318878	-2.6019	0.0418672
AT3G50920	0.821556	0.966102	1.15805	0.0955413	0	0	0.981903	0.0318471	-4.9463	0.0059978
AT3G07480	0.550675	0.425273	0.319456	0.0410266	0	0.0543195	0.431801	0.031782	-3.7641	0.0216905
AT1G22780	0.605723	0.761121	0.657974	0.0474807	0	0.0477218	0.674939	0.0317342	-4.4106	0.00229325
AT3G61850	0.553916	0.38224	0.554605	0.0949208	0	0	0.49692	0.0316403	-3.9732	0.00506388
AT5G66120	0.543274	0.724715	0.342415	0.0411567	0	0.0528292	0.536801	0.0313286	-4.0988	0.0420349
AT3G23810	0.184892	0.179831	0.133416	0.038057	0.0422088	0.0136035	0.166046	0.0312898	-2.4078	0.00494438
AT5G56270	0.604622	1.0302	0.506641	0.0430753	0	0.050782	0.713821	0.0312858	-4.512	0.0499658
AT3G25820	0.670007	0.650605	0.399738	0.0185436	0.0704955	0.00456304	0.57345	0.0312007	-4.2	0.0203847
AT3G46560	1.24972	2.0649	1.35633	0.0933891	0	0	1.55698	0.0311297	-5.6443	0.0255414
AT1G23020	0.380669	0.346259	0.229832	0.00613569	0.0654566	0.0215311	0.31892	0.0310412	-3.3609	0.0145894
AT4G38970	0.137579	0.240326	0.139998	0.00840375	0.0609277	0.0234876	0.172634	0.0309397	-2.4802	0.0357434
AT4G30550	0.526561	0.623075	0.290513	0.0627713	0	0.0298351	0.48005	0.0308688	-3.959	0.0412081
AT1G04510	0.509472	0.231138	0.346176	0.0224809	0	0.0695537	0.362262	0.0306782	-3.5617	0.0471336
AT1G54210	1.50379	0.971009	0.751796	0.0919436	0	0	1.07553	0.0306479	-5.1331	0.040533
AT3G50080	0.10888	0.173888	0.174085	0.091752	0	0	0.152284	0.030584	-2.3159	0.0366066
AT1G10700	0.495387	0.377488	0.305214	0.0913571	0	0	0.392697	0.0304524	-3.6888	0.00959233
AT5G63320	0.18036	0.330601	0.360908	0.0913205	0	0	0.290623	0.0304402	-3.2551	0.0248854
AT5G66160	0.353433	0.285559	0.542621	0.0719763	0	0.019299	0.393871	0.0304251	-3.6944	0.034112
AT5G48500	1.27396	2.27017	1.39117	0.0911447	0	0	1.6451	0.0303816	-5.7588	0.0348233
AT1G08910	1.1007	1.07221	1.41011	0.0713281	0	0.0192884	1.19434	0.0302055	-5.3053	0.00681154
AT5G57850	0.284698	0.213133	0.179424	0.0905172	0	0	0.225752	0.0301724	-2.9034	0.0106924
AT2G43090	0.428891	0.307394	0.207665	0.00763388	0.0456537	0.0369637	0.31465	0.0300837	-3.3867	0.0431755
AT1G07130	3.29046	3.91445	3.1634	0	0	0.0902194	3.4561	0.0300731	-6.8445	0.00404409
AT5G04440	0.726279	0.40007	0.445499	0.0311963	0	0.0587268	0.523949	0.0299744	-4.1276	0.0369899
AT3G47800	0.239875	0.130019	0.186475	0.0415733	0	0.0482026	0.185456	0.0299253	-2.6316	0.0236136
AT3G03870	0.397616	0.57725	0.409077	0.0251129	0.0529255	0.0116577	0.461314	0.0298987	-3.9476	0.0145595
AT5G53550	0.236813	0.103829	0.159923	0.00954256	0.080001	0	0.166855	0.0298479	-2.4829	0.0494183
AT1G78540	0.342192	0.595182	0.314753	0	0	0.0895054	0.417376	0.0298351	-3.8063	0.0381681
AT3G10770	0.426628	0.499057	0.49662	0.0637208	0	0.0257518	0.474102	0.0298242	-3.9906	0.000177652
AT5G53160	0.59592	0.383358	0.321543	0.0592627	0	0.0299898	0.433607	0.0297508	-3.8654	0.0352503
AT3G32930	0.39767	0.281675	0.381214	0.0469029	0	0.0421957	0.35352	0.0296995	-3.5733	0.00573229
AT1G57860	0.457702	0.795715	0.696144	0.0218127	0	0.0672233	0.649854	0.0296786	-4.4526	0.0217616
AT1G69910	0.410848	0.601083	0.725093	0	0.00792165	0.0809821	0.579008	0.0296346	-4.2882	0.0201659
AT1G61730	1.2234	0.942898	0.535308	0.0667741	0	0.0221053	0.900536	0.0296265	-4.9258	0.0475661
AT2G34160	0.46287	0.451694	0.211968	0	0	0.088728	0.37551	0.029576	-3.6664	0.0391717
AT5G53460	0.238969	0.310924	0.210536	0.0105219	0.0703938	0.00762481	0.253476	0.0295135	-3.1024	0.00515725
AT2G40316	0.258585	0.278746	0.498117	0.0883557	0	0	0.345149	0.0294519	-3.5508	0.040516
AT1G67580	0.392822	0.240511	0.216495	0.009105	0	0.0790695	0.283276	0.0293915	-3.2687	0.0286367
AT1G09750	0.379102	0.292475	0.25746	0	0	0.0879007	0.309679	0.0293002	-3.4018	0.00437175
AT4G09040	0.424749	0.300779	0.327706	0.0877509	0	0	0.351078	0.0292503	-3.5853	0.00309949
AT3G08510	0.178838	0.157593	0.177419	0.034325	0.0531559	0	0.171283	0.0291603	-2.5543	0.00494822
AT1G12810	0.644153	1.0633	0.831007	0.0408335	0	0.0465847	0.846152	0.0291394	-4.8599	0.0200662
AT2G44200	0.474498	0.412828	0.378086	0.0428938	0	0.0444483	0.421804	0.029114	-3.8568	0.00114306
AT2G18960	0.125332	0.17449	0.109702	0.00976758	0.0688608	0.0086864	0.136508	0.0291049	-2.2297	0.0182372
AT3G33530	0.184556	0.187505	0.10442	0.0409669	0	0.0460757	0.158827	0.0290142	-2.4526	0.0236116
AT2G27960	1.86679	1.64757	0.917343	0.0796453	0	0.00722754	1.47723	0.0289576	-5.6728	0.0362004
AT5G63200	0.605923	0.375098	0.517727	0.0865946	0	0	0.499583	0.0288649	-4.1133	0.0102674
AT1G32380	0.329006	0.397933	0.46786	0	0	0.0865921	0.398266	0.028864	-3.7864	0.00247623
AT1G75330	0.428482	0.218855	0.374027	0.0599045	0	0.0263318	0.340455	0.0287454	-3.5661	0.0308639
AT5G62350	0.156344	0.193417	0.15439	0.00888679	0.0772719	0	0.16805	0.0287196	-2.5488	0.0147689
AT1G69360	0.368448	0.323596	0.364649	0	0.0348948	0.0510679	0.352231	0.0286542	-3.6197	0.000101529
AT1G08570	0.445821	0.331833	0.264484	0.015062	0	0.07088	0.347379	0.0286474	-3.6	0.0157586
AT1G63460	1.06847	0.717584	0.97372	0.0234082	0	0.0624365	0.919924	0.0286149	-5.0067	0.0116696
AT5G47240	0.556757	0.328801	0.295703	0.0346586	0.0509629	0	0.393753	0.0285405	-3.7862	0.0430116
AT4G33060	0.224033	0.435181	0.398338	0.0187424	0	0.0666425	0.352518	0.0284616	-3.6306	0.0294455
AT1G49450	0.219809	0.165539	0.130655	0.0227629	0.059419	0.00292576	0.172001	0.0283692	-2.6	0.0140128
AT1G02930	1.72104	1.76368	0.904566	0.0616215	0	0.0232433	1.4631	0.0282883	-5.6927	0.0354518
AT3G06580	0.385865	0.479707	0.411605	0.0484152	0	0.0363414	0.425726	0.0282522	-3.9135	0.00106608
AT3G63010	0.689378	0.349796	0.411343	0.0648975	0	0.0197198	0.483505	0.0282058	-4.0995	0.0447828
AT3G18560	0.245691	0.452064	0.54913	0.0794483	0	0.00473647	0.415628	0.0280616	-3.8886	0.0406241
AT5G17190	0.321385	0.477396	0.30674	0.0173794	0.0552946	0.0110585	0.368507	0.0279108	-3.7228	0.0195882
AT1G08010	0.986039	1.44961	0.994174	0.0835978	0	0	1.14327	0.0278659	-5.3585	0.0158869
AT3G54760	0.265944	0.20871	0.357006	0.0729558	0	0.0104886	0.27722	0.0278148	-3.3171	0.0141273
AT3G46950	1.97143	1.81843	0.925953	0.0830958	0	0	1.57194	0.0276986	-5.8266	0.040921
AT2G29420	0.605214	0.674984	0.840571	0.0830023	0	0	0.706923	0.0276674	-4.6753	0.00483109
AT3G19000	0.354563	0.314562	0.225343	0.0702336	0	0.0125643	0.298156	0.0275993	-3.4334	0.00735073
AT2G32240	0.151311	0.160369	0.110628	0.00625893	0.0747722	0.00165997	0.140769	0.0275637	-2.3525	0.0214905
AT5G26360	0.110316	0.158827	0.219494	0.023693	0.0589299	0	0.162879	0.027541	-2.5641	0.0312302
AT1G76930	0.1303	0.130476	0.150325	0.0377817	0.0187582	0.0260271	0.137034	0.0275224	-2.3159	0.000270362
AT3G58710	1.64349	1.33945	1.99109	0.0824098	0	0	1.65801	0.0274699	-5.9155	0.0117384
AT5G56850	0.483843	0.400811	0.699058	0.0823639	0	0	0.527904	0.0274546	-4.2652	0.0222382
AT3G14230	0.344501	0.322078	0.245902	0.0041999	0.0624343	0.0156567	0.30416	0.0274303	-3.471	0.00302268
AT2G39760	0.560465	0.347731	0.350432	0.0344208	0	0.0478185	0.419543	0.0274131	-3.9359	0.026871
AT4G37870	0.186094	0.264459	0.158371	0.0167086	0.0584265	0.00697773	0.202974	0.0273709	-2.8906	0.0167142
AT1G54580	0.692915	1.30926	0.863514	0.0820627	0	0	0.955229	0.0273542	-5.126	0.0346016
AT2G16900	0.279627	0.155523	0.213639	0.0487868	0	0.0331859	0.216263	0.0273242	-2.9845	0.0221093
AT1G21065	0.733328	0.545452	0.581695	0.0243924	0	0.0574961	0.620158	0.0272962	-4.5059	0.00589125
AT1G72645	0.370843	0.269993	0.467326	0	0	0.0809708	0.369387	0.0269903	-3.7746	0.0139153
AT4G13360	0.244792	0.304641	0.410999	0.0431771	0	0.0369576	0.320144	0.0267116	-3.5832	0.0201477
AT1G35250	0.97371	0.795302	0.500721	0.0799518	0	0	0.756578	0.0266506	-4.8272	0.0300891
AT2G39080	0.664719	0.633243	0.462324	0.0797875	0	0	0.586762	0.0265958	-4.4635	0.00558123
AT5G03905	0.326674	0.215586	0.448517	0	0	0.0797529	0.330259	0.0265843	-3.635	0.0322698
AT5G46720	0.698299	1.04802	0.934551	0.0796917	0	0	0.893624	0.0265639	-5.0721	0.010081
AT4G06634	0.519745	0.975553	0.85771	0.0796798	0	0	0.784336	0.0265599	-4.8841	0.0273083
AT3G48000	0.139451	0.170207	0.16719	0.0183751	0.0511298	0.00993979	0.15895	0.0264816	-2.5855	0.00146264
AT3G63410	0.411227	0.519648	0.312213	0.0272599	0.000972311	0.0509282	0.414363	0.0263868	-3.973	0.0184449
AT1G07570	1.01819	0.799538	0.478041	0	0	0.0789888	0.765255	0.0263296	-4.8612	0.0390023
AT3G12965	2.41225	5.52024	5.21264	0.078983	0	0	4.38171	0.0263277	-7.3788	0.0477733
AT3G58760	0.325333	0.592172	0.455117	0.0311872	0	0.0477485	0.457541	0.0263119	-4.1201	0.0272335
AT2G46870	0.208161	0.308542	0.142178	0.0604402	0	0.0183892	0.219627	0.0262764	-3.0632	0.0439536
AT3G47860	0.372227	0.75926	0.467452	0.0520666	0	0.0265919	0.53298	0.0262195	-4.3454	0.046866
AT3G10910	0.379495	0.369038	0.667891	0.0786578	0	0	0.472141	0.0262193	-4.1705	0.0374536
AT5G18650	0.108867	0.243102	0.152835	0.0784372	0	0	0.168268	0.0261457	-2.6861	0.0479163
AT2G39990	0.484693	0.424254	0.366697	0.0487183	0	0.029712	0.425214	0.0261434	-4.0237	0.00278816
AT5G42220	0.160289	0.27077	0.165646	0.055819	0	0.022427	0.198902	0.026082	-2.9309	0.0257224
AT3G25980	1.62229	1.00649	1.49363	0.0782065	0	0	1.37414	0.0260688	-5.7201	0.0172917
AT3G16950	0.191609	0.180411	0.15004	0.0153787	0	0.0626858	0.17402	0.0260215	-2.7415	0.00458712
AT5G57870	0.254798	0.209315	0.223866	0.0274553	0.000668888	0.0496276	0.229326	0.0259173	-3.1454	0.000484203
AT4G26480	0.466065	0.270356	0.391582	0.0466117	0	0.0307387	0.376001	0.0257834	-3.8662	0.0206992
AT3G22620	0.140213	0.0941565	0.104864	0.0128264	0	0.0644152	0.113078	0.0257472	-2.1348	0.0266943
AT3G20340	0.604865	0.414063	0.492373	0.0765548	0	0	0.503767	0.0255183	-4.3032	0.00541184
AT5G10330	0.507876	0.369657	0.346477	0.0765311	0	0	0.408003	0.0255104	-3.9994	0.00684618
AT4G34270	0.388787	0.469305	0.263973	0.0489559	0	0.0273911	0.374021	0.025449	-3.8774	0.0231646
AT5G42960	1.82229	1.7611	1.52589	0.0761871	0	0	1.70309	0.0253957	-6.0674	0.00156649
AT3G16190	0.612086	0.51749	0.373461	0.035565	0	0.0404151	0.501012	0.0253267	-4.3061	0.01794
AT3G53620	0.379614	0.370971	0.224383	0.075945	0	0	0.324989	0.025315	-3.6823	0.0135652
AT3G20000	0.365412	0.355563	0.258551	0.0200489	0	0.0558833	0.326509	0.0253107	-3.6893	0.00481771
AT5G05870	0.235207	0.385866	0.268751	0.0758726	0	0	0.296608	0.0252909	-3.5519	0.0125315
AT1G32810	0.307868	0.488357	0.33044	0	0	0.0757854	0.375555	0.0252618	-3.894	0.0137445
AT3G54220	0.397115	0.806512	0.732335	0.075779	0	0	0.645321	0.0252597	-4.6751	0.0345426
AT1G72640	0.442243	0.653536	0.300461	0.0449019	0	0.0307982	0.465413	0.0252334	-4.2051	0.0481483
AT5G13030	0.202066	0.287881	0.17816	0.0456701	0	0.0298874	0.222702	0.0251858	-3.1444	0.0165555
AT3G19580	0.899147	1.13081	0.858595	0.0444072	0	0.03098	0.962852	0.0251291	-5.2599	0.00699809
AT5G02840	0.259238	0.58544	0.45216	0.0624411	0	0.0129083	0.432279	0.0251165	-4.1053	0.0452807
AT3G02460	0.321471	0.319096	0.255332	0.0326327	0	0.0426243	0.298633	0.0250857	-3.5734	0.0011476
AT5G57015	0.243488	0.277996	0.326699	0.0752387	0	0	0.282728	0.0250796	-3.4948	0.00178719
AT3G53040	0.855679	1.49735	0.809589	0.0751451	0	0	1.05421	0.0250484	-5.3953	0.0419678
AT1G20920	0.428448	0.455904	0.283201	0.0607979	0	0.01418	0.389184	0.0249926	-3.9609	0.0135006
AT5G65210	0.107382	0.0757706	0.103952	0.0604984	0	0.0144759	0.0957017	0.0249914	-1.9371	0.0403429
AT4G38510	0.148935	0.235099	0.148238	0.0262822	0.0181328	0.030126	0.177424	0.024847	-2.8361	0.0322914
AT3G53420	0.1016	0.136113	0.0992903	0.005615	0.0647066	0.00413111	0.112334	0.0248176	-2.1784	0.02825
AT2G44760	0.237842	0.297611	0.250223	0.0453397	0	0.0290642	0.261892	0.0248013	-3.4005	0.000728491
AT5G23740	0.360558	0.548451	0.482069	0.0496373	0	0.0246999	0.463693	0.024779	-4.226	0.0112794
AT5G17840	0.779314	0.512458	0.854141	0.0741881	0	0	0.715304	0.0247294	-4.8543	0.0174514
AT1G14920	0.348493	0.201768	0.365495	0.00744035	0	0.0666633	0.305252	0.0247012	-3.6273	0.0206998
AT3G15120	0.441855	0.470945	0.267788	0.036901	0	0.0371069	0.393529	0.0246693	-3.9957	0.0247971
AT3G54030	0.461356	0.266775	0.266177	0.0740044	0	0	0.331436	0.0246681	-3.748	0.0296778
AT1G01080	0.509289	0.44331	0.266379	0.03515	0	0.0388422	0.406326	0.0246641	-4.0422	0.0312121
AT4G03420	0.626781	0.496983	0.341446	0.0686543	0	0.00512511	0.488404	0.0245932	-4.3117	0.0238985
AT4G38570	0.870731	0.877059	0.845965	0.0737133	0	0	0.864585	0.0245711	-5.137	0.000200175
AT2G21860	0.708851	1.08116	0.66089	0.0736172	0	0	0.816968	0.0245391	-5.0571	0.0238306
AT1G05870	0.183851	0.292516	0.313705	0.0733687	0	0	0.263357	0.0244562	-3.4287	0.0116722
AT4G18730	0.961015	1.00556	0.785691	0.0654959	0	0.00784039	0.917423	0.0244454	-5.23	0.00306613
AT3G22270	0.878335	1.07347	0.511363	0.063317	0	0.00991741	0.821055	0.0244115	-5.0718	0.0385567
AT1G21440	0.233161	0.249859	0.26338	0.0334815	0	0.039673	0.2488	0.0243848	-3.3509	0.000230143
AT2G04039	0.481527	0.340446	0.276504	0.0731491	0	0	0.366159	0.024383	-3.9085	0.0186747
AT2G26170	0.555965	0.601118	0.319009	0.0469901	0	0.025986	0.492031	0.0243254	-4.3382	0.0307317
AT5G66550	0.392721	0.908381	0.653282	0	0.00906998	0.0634276	0.651461	0.0241658	-4.7526	0.0497176
AT3G02750	0.213245	0.309208	0.179105	0.0149902	0	0.0574473	0.233853	0.0241458	-3.2758	0.0195851
AT1G08420	0.251922	0.167353	0.179619	0.0534458	0	0.0189804	0.199631	0.0241421	-3.0477	0.00847704
AT5G17380	0.306153	0.300538	0.247363	0.0198946	0	0.0523054	0.284685	0.0240667	-3.5643	0.00051685
AT2G23110	1.05719	1.72011	2.24819	0.0204085	0	0.0516759	1.67516	0.0240282	-6.1234	0.040661
AT5G12390	0.310602	0.213912	0.337868	0.0719127	0	0	0.287461	0.0239709	-3.584	0.00677853
AT3G04470	0.535541	0.802682	0.558505	0.0597246	0	0.0119503	0.632242	0.0238917	-4.7259	0.0158283
AT3G12680	1.48497	0.859607	0.857803	0.0713958	0	0	1.06746	0.0237986	-5.4872	0.036276
AT5G25475	0.192139	0.324424	0.190412	0	0	0.0713803	0.235658	0.0237934	-3.3081	0.0235547
AT1G29340	0.15122	0.157497	0.149803	0.0118312	0.00155716	0.0577614	0.15284	0.0237166	-2.6881	0.0160315
AT1G12820	0.440136	0.366532	0.512328	0.0415923	0	0.0294737	0.439665	0.0236887	-4.2141	0.00640782
AT2G38450	0.394479	0.539076	0.243666	0.0707926	0	0	0.392407	0.0235975	-4.0556	0.0412961
AT3G47990	0.493939	0.703258	0.383379	0.0564706	0	0.0140289	0.526859	0.0234998	-4.4867	0.0296788
AT4G32690	0.972114	1.41521	0.761492	0.0702321	0	0	1.0496	0.0234107	-5.4865	0.0318942
AT5G30490	0.577864	0.870647	0.718735	0	0	0.0701196	0.722415	0.0233732	-4.9499	0.0100408
AT1G49140	0.224147	0.155386	0.256831	0.0117652	0	0.0583319	0.212121	0.0233657	-3.1824	0.00987182
AT3G01640	0.243168	0.202814	0.285472	0.0700599	0	0	0.243818	0.0233533	-3.3841	0.0027308
AT2G42040	0.4638	0.392805	0.556885	0.0655187	0	0.00443876	0.471163	0.0233191	-4.3366	0.00448659
AT3G14200	0.6557	0.677168	0.326573	0.0087589	0	0.0609808	0.553147	0.0232466	-4.5726	0.0396654
AT3G61180	0.154638	0.11652	0.116102	0.0695663	0	0	0.129087	0.0231888	-2.4768	0.0261604
AT3G48030	0.272805	0.215053	0.44511	0	0	0.0693099	0.310989	0.0231033	-3.7507	0.0417841
AT3G04760	0.120809	0.115532	0.217443	0.00396719	0.0444916	0.0207339	0.151261	0.0230642	-2.7133	0.0479799
AT2G47970	0.233244	0.38151	0.285241	0.0423687	0	0.0266739	0.299998	0.0230142	-3.7044	0.0176118
AT1G03900	0.359842	0.466442	0.432996	0.0323645	0	0.0366502	0.41976	0.0230049	-4.1895	0.00278917
AT5G35620	0.54167	0.579291	0.308496	0.0140789	0	0.054794	0.476485	0.0229576	-4.3754	0.029361
AT5G55200	0.336911	0.356006	0.178108	0.0687848	0	0	0.290341	0.0229283	-3.6626	0.0282696
AT2G36145	0.34683	0.490401	0.50189	0	0	0.0686577	0.446374	0.0228859	-4.2857	0.00570322
AT5G40580	0.466561	0.459818	0.289001	0.0684854	0	0	0.405127	0.0228285	-4.1495	0.0130466
AT4G31310	0.920438	0.487813	0.598142	0.0368724	0	0.0314432	0.668798	0.0227719	-4.8762	0.0371625
AT5G03730	0.288289	0.283767	0.16354	0.010333	0.0493456	0.00835522	0.245198	0.0226779	-3.4346	0.0232435
AT2G43210	0.437723	0.339732	0.461151	0.0679724	0	0	0.412869	0.0226575	-4.1876	0.00198111
AT1G32470	0.393873	0.543978	0.550647	0.0399903	0	0.0278437	0.496166	0.0226113	-4.4557	0.00871298
AT4G09720	0.256744	0.385744	0.292358	0.0677811	0	0	0.311615	0.0225937	-3.7858	0.00591355
AT4G30220	1.29351	1.68541	1.26425	0.0248832	0	0.0427619	1.41439	0.0225484	-5.971	0.00894362
AT1G35260	1.65594	2.51538	1.36758	0	0	0.0673168	1.8463	0.0224389	-6.3625	0.0334482
AT1G60190	0.167875	0.128914	0.121654	0.00904229	0.0508726	0.00709021	0.139481	0.022335	-2.6427	0.00443288
AT3G58970	0.470305	0.831571	0.44827	0.0669176	0	0	0.583382	0.0223059	-4.7089	0.0419407
AT1G01290	0.231666	0.238529	0.255267	0.0667307	0	0	0.24182	0.0222436	-3.4425	0.00603089
AT2G25910	0.531456	0.856538	0.437497	0.0503717	0	0.0161929	0.608497	0.0221882	-4.7774	0.0421727
AT4G31750	0.579019	0.371916	0.423232	0.0212371	0	0.0451986	0.458056	0.0221452	-4.3705	0.016495
AT3G23175	0.77798	0.963167	0.781035	0.0662977	0	0	0.840727	0.0220992	-5.2496	0.00247183
AT3G09260	0.175262	0.219331	0.120182	0.00912857	0.0527391	0.00437368	0.171592	0.0220804	-2.9581	0.018517
AT5G46840	0.489889	0.289722	0.371708	0.0662196	0	0	0.383773	0.0220732	-4.1199	0.0153655
AT3G51910	1.72669	1.18499	1.59617	0	0	0.0661021	1.50261	0.022034	-6.0916	0.0108511
AT5G56000	0.736896	0.452779	0.532467	0	0	0.066094	0.574048	0.0220313	-4.7035	0.017536
AT2G18250	0.934188	0.541063	0.949097	0	0	0.0658324	0.808116	0.0219441	-5.2027	0.0251236
AT3G26000	0.381129	0.503198	0.319404	0.0658051	0	0	0.401244	0.021935	-4.1932	0.0107529
AT3G04670	0.545486	0.658358	0.349095	0.0657258	0	0	0.517646	0.0219086	-4.5624	0.0261779
AT4G04740	0.23831	0.255681	0.151638	0	0.0655366	0	0.21521	0.0218455	-3.3003	0.0105849
AT2G25310	0.280642	0.168436	0.20965	0	0	0.0654384	0.219576	0.0218128	-3.3315	0.0105334
AT2G13370	0.189912	0.273295	0.18267	0.0293885	0.0222437	0.0137829	0.215293	0.021805	-3.3036	0.0198172
AT1G24040	0.340339	0.374964	0.220764	0.0654126	0	0	0.312022	0.0218042	-3.839	0.0129163
AT2G39950	0.4581	0.420049	0.369604	0.0203994	0	0.0449545	0.415918	0.0217846	-4.2549	0.000891447
AT2G24765	0.567495	0.507874	0.508175	0.0652954	0	0	0.527848	0.0217651	-4.6	7.14e-05
AT5G65960	0.278903	0.342026	0.323841	0.0651443	0	0	0.314923	0.0217148	-3.8583	0.000574678
AT2G24990	0.212438	0.376401	0.189528	0.0650396	0	0	0.259456	0.0216799	-3.5811	0.0429833
AT3G54920	0.454697	0.278375	0.336652	0.0179782	0	0.0469256	0.356575	0.0216346	-4.0428	0.0178262
AT5G14250	0.477294	0.645178	0.308226	0	0	0.064815	0.476899	0.021605	-4.4642	0.0373577
AT2G35680	0.245881	0.258608	0.247185	0.0271202	0	0.0376654	0.250558	0.0215952	-3.5364	0.000864333
AT1G62500	0.207962	0.301618	0.129693	0	0	0.0647619	0.213091	0.0215873	-3.3032	0.044736
AT4G21560	0.253292	0.209258	0.27601	0.0248589	0	0.0398859	0.246187	0.0215816	-3.5119	0.00156402
AT1G20020	0.132136	0.136489	0.0990257	0.0117083	0.0481348	0.00479998	0.12255	0.0215477	-2.5078	0.00510162
AT3G28730	0.225111	0.260647	0.212448	0.0646214	0	0	0.232735	0.0215405	-3.4336	0.0021585
AT2G37840	0.215604	0.16252	0.214012	0.0458168	0	0.0187874	0.197378	0.0215347	-3.1962	0.00173514
AT4G39730	0.247674	0.175153	0.169438	0.0228104	0	0.0417273	0.197422	0.0215126	-3.198	0.00918707
AT5G64430	0.137299	0.30256	0.255913	0.0176127	0.0320025	0.014895	0.231924	0.0215034	-3.431	0.0490568
AT5G48640	0.404636	0.766401	0.464729	0.0642167	0	0	0.545255	0.0214056	-4.6709	0.0386221
AT2G39840	0.366031	0.201353	0.235654	0.0339135	0	0.0302873	0.267679	0.0214003	-3.6448	0.0342005
AT1G78890	0.605098	0.322605	0.336035	0.0407142	0	0.0234297	0.421246	0.0213813	-4.3002	0.0470255
AT5G20620	0.553775	0.607778	0.480632	0.0371465	0	0.0269401	0.547395	0.0213622	-4.6794	0.00266698
AT1G58025	0.585968	0.779395	0.340746	0.0640373	0	0	0.568703	0.0213458	-4.7357	0.0463427
AT4G00710	0.499812	0.326988	0.230842	0.0634212	0	0	0.352547	0.0211404	-4.0597	0.0440376
AT5G24890	0.529904	0.572179	0.325929	0.0410576	0	0.022342	0.476004	0.0211332	-4.4934	0.0245232
AT5G27430	0.332105	0.219048	0.185091	0.0632161	0	0	0.245415	0.021072	-3.5418	0.021956
AT1G75840	0.313321	0.347094	0.295308	0.0517092	0	0.0112801	0.318574	0.0209964	-3.9234	0.000169057
AT5G49980	0.745431	0.601404	0.353388	0.0463351	0	0.0166251	0.566741	0.0209867	-4.7551	0.0396508
AT2G47940	0.222294	0.176816	0.10449	0.0400576	0	0.0228784	0.167867	0.0209786	-3.0003	0.03915
AT1G48620	0.539875	0.685624	0.511405	0.0472614	0	0.0156509	0.578968	0.0209708	-4.787	0.00639067
AT3G04520	0.473537	0.476894	0.291637	0.0164708	0	0.0463476	0.414022	0.0209395	-4.3054	0.0193875
AT3G27580	0.447516	0.52634	0.312511	0	0	0.0627945	0.428789	0.0209315	-4.3565	0.0150585
AT3G06670	0.429886	0.544618	0.286197	0.043708	0	0.0190373	0.420234	0.0209151	-4.3286	0.030345
AT5G01430	0.415012	0.338104	0.249705	0.0627271	0	0	0.334274	0.020909	-3.9988	0.0118984
AT5G05440	1.08224	1.63683	1.39608	0.0627124	0	0	1.37171	0.0209041	-6.036	0.0127221
AT5G09650	0.428763	0.284746	0.325098	0.0206794	0	0.04171	0.346203	0.0207965	-4.0572	0.0120591
AT5G23340	0.276138	0.439678	0.459963	0.0623668	0	0	0.391926	0.0207889	-4.2367	0.015206
AT5G15810	0.440511	0.244967	0.243126	0	0	0.0622662	0.309535	0.0207554	-3.8985	0.0377177
AT5G48220	0.272113	0.226583	0.186336	0	0	0.0622155	0.228344	0.0207385	-3.4608	0.00334774
AT5G62030	0.424041	0.514805	0.607255	0.0622041	0	0	0.515367	0.0207347	-4.6355	0.00542188
AT1G04260	0.982378	0.944072	0.520848	0.0153664	0	0.0464467	0.815766	0.0206044	-5.3071	0.0319606
AT1G07250	0.218983	0.280191	0.377653	0.00543201	0	0.0563521	0.292275	0.0205947	-3.827	0.0173473
AT2G31800	0.211232	0.15231	0.175681	0	0.045993	0.0156946	0.179741	0.0205626	-3.1278	0.00229684
AT5G48930	0.327029	0.436238	0.240291	0.0219963	0	0.0395384	0.334519	0.0205116	-4.0276	0.0271393
AT2G14255	0.455251	0.52898	0.297864	0.0325209	0	0.0285767	0.427365	0.0203658	-4.3912	0.0247782
AT1G29060	1.05188	0.835451	0.797811	0	0	0.0609945	0.895046	0.0203315	-5.4602	0.00552628
AT1G76460	0.380498	0.493289	0.379195	0.0608434	0	0	0.41766	0.0202811	-4.3641	0.00245016
AT5G22000	0.1926	0.175886	0.190378	0.0256761	0	0.0345441	0.186288	0.0200734	-3.2142	0.000791077
AT2G33310	0.676624	0.918539	0.868156	0.0417439	0	0.0183817	0.821107	0.0200419	-5.3565	0.00713373
AT1G68140	0.130397	0.255263	0.14053	0	0.0534897	0.00655728	0.175397	0.0200157	-3.1314	0.0445934
AT4G32520	0.581579	0.915537	0.47852	0.0348812	0	0.0251305	0.658545	0.0200039	-5.0409	0.0393772
AT3G05900	0.271855	0.345333	0.348138	0.0402546	0	0.0196939	0.321775	0.0199828	-4.0092	0.00211722
AT2G34470	0.545997	0.33352	0.690414	0.0597941	0	0	0.523311	0.0199314	-4.7146	0.0358307
AT1G05180	0.600658	0.420174	0.456861	0.0597378	0	0	0.492564	0.0199126	-4.6286	0.00735633
AT2G34610	0.457208	1.06229	0.855369	0.0339213	0	0.0257824	0.791623	0.0199012	-5.3139	0.0486437
AT3G29180	0.10695	0.185843	0.2154	0.0397187	0	0.0198875	0.169398	0.0198687	-3.0918	0.0323674
AT1G16170	1.3895	1.18309	0.816829	0.0594941	0	0	1.12981	0.0198314	-5.8321	0.0207869
AT3G23030	0.535513	0.390006	0.436832	0.0591251	0	0	0.454117	0.0197084	-4.5262	0.0035176
AT1G49040	0.245911	0.42878	0.282682	0.0234844	0	0.035609	0.319125	0.0196978	-4.018	0.0295225
AT3G10630	0.345194	0.6027	0.72983	0.0590881	0	0	0.559242	0.019696	-4.8275	0.0378463
AT5G47940	0.223885	0.415496	0.282665	0.0589249	0	0	0.307348	0.0196416	-3.9679	0.0264097
AT3G07110	0.504479	0.370816	0.324294	0.0302357	0	0.0286792	0.399863	0.0196383	-4.3478	0.0170275
AT2G34250	0.117452	0.154438	0.0654964	0.012423	0.0463184	0	0.112462	0.0195805	-2.5219	0.048942
AT1G63700	0.300648	0.514784	0.284296	0.0586138	0	0	0.366576	0.0195379	-4.2298	0.0356729
AT1G16460	0.439508	0.365733	0.290022	0.0407692	0	0.0178075	0.365088	0.0195256	-4.2248	0.0108652
AT3G47000	0.260794	0.294938	0.196116	0.0585484	0	0	0.250616	0.0195161	-3.6827	0.00426266
AT1G67710	2.10265	1.5903	0.997813	0	0	0.0582495	1.56359	0.0194165	-6.3314	0.0397339
AT4G26910	0.10152	0.223126	0.174088	0.028609	0	0.029401	0.166245	0.0193367	-3.1039	0.0449447
AT5G23860	0.39815	0.411894	0.39306	0.0444619	0	0.0134469	0.401035	0.019303	-4.3768	0.000234581
AT3G54010	0.183919	0.416369	0.331765	0.0430848	0	0.0144957	0.310684	0.0191935	-4.0168	0.0460727
AT5G53730	0.498461	0.663182	0.701664	0.057479	0	0	0.621102	0.0191597	-5.0187	0.00648969
AT5G25060	0.38263	0.38338	0.385297	0.0438373	0	0.0135655	0.383769	0.0191342	-4.326	0.00121515
AT4G15560	0.130145	0.104389	0.0751204	0.00349027	0.047836	0.00598967	0.103218	0.0191053	-2.4337	0.0175215
AT5G42130	0.541411	0.576479	0.258355	0.00901286	0	0.0482859	0.458748	0.0190996	-4.5861	0.046008
AT1G24267	0.499745	0.306082	0.366976	0.0572186	0	0	0.390934	0.0190729	-4.3573	0.0152676
AT3G45190	0.400079	0.35574	0.240179	0.0352941	0.0128437	0.0088826	0.331999	0.0190068	-4.1266	0.019907
AT1G73480	0.107876	0.135185	0.115815	0.0185506	0.0383879	0	0.119625	0.0189795	-2.656	0.00257605
AT1G21010	0.196805	0.235022	0.12086	0.0568987	0	0	0.184229	0.0189662	-3.28	0.0209775
AT1G20650	0.509494	0.272272	0.494451	0.0567481	0	0	0.425406	0.018916	-4.4912	0.0279851
AT1G31300	0.335552	0.521773	0.43021	0.0447477	0	0.0119873	0.429178	0.0189117	-4.5042	0.0127495
AT3G01370	0.386233	0.343589	0.180718	0.030524	0	0.0261847	0.303513	0.0189029	-4.0051	0.0423925
AT5G27640	0.229266	0.249334	0.217884	0.0132951	0	0.0433628	0.232162	0.018886	-3.6197	0.000311792
AT4G18830	0.854984	0.727166	0.662697	0.0565404	0	0	0.748282	0.0188468	-5.3112	0.00299497
AT2G26920	0.203486	0.0992659	0.159619	0.0565208	0	0	0.154123	0.0188403	-3.0322	0.0263259
AT1G32870	0.225579	0.306773	0.173773	0.0563385	0	0	0.235375	0.0187795	-3.6477	0.0164818
AT5G06350	0.158891	0.325487	0.279041	0	0	0.0563029	0.254473	0.0187676	-3.7612	0.0293665
AT3G63250	0.951664	0.824177	0.929919	0.0392427	0	0.0170511	0.90192	0.0187646	-5.5869	0.000980062
AT4G22220	0.294999	0.279037	0.244695	0.0511302	0	0.00481088	0.272911	0.018647	-3.8714	0.000338643
AT3G59210	0.242171	0.229353	0.157323	0.0507167	0	0.005219	0.209615	0.0186452	-3.4909	0.00639235
AT3G07940	0.781841	0.973335	0.638674	0.0470448	0	0.00872912	0.79795	0.0185913	-5.4236	0.013606
AT5G61150	0.24968	0.190232	0.354273	0.0232735	0	0.0322984	0.264728	0.018524	-3.837	0.0317225
AT1G05970	1.13556	1.64275	1.28101	0	0	0.0554079	1.3531	0.0184693	-6.195	0.0115939
AT4G26870	0.623784	0.806795	0.375013	0.0367147	0	0.018573	0.601864	0.0184293	-5.0294	0.0421708
AT1G06950	0.146297	0.125578	0.0902336	0.0375255	0	0.0174244	0.120703	0.0183166	-2.7202	0.00943289
AT2G35810	0.929914	0.703555	0.859728	0.054935	0	0	0.831066	0.0183117	-5.5041	0.00424461
AT1G54090	0.460473	0.345365	0.278741	0.0106007	0.00157072	0.0427582	0.361526	0.0183099	-4.3034	0.0186824
AT3G02230	0.550109	0.935224	0.481872	0.023298	0	0.0316109	0.655735	0.0183029	-5.163	0.0451193
AT3G13290	0.429009	0.667291	0.602676	0	0	0.0548168	0.566325	0.0182723	-4.9539	0.0122824
AT2G34040	0.603089	0.392268	0.358923	0.0542885	0	0	0.451427	0.0180962	-4.6407	0.0246412
AT1G12845	0.429108	0.630483	0.552303	0.0241082	0	0.0300552	0.537298	0.0180544	-4.8953	0.0110274
AT2G38950	0.144648	0.0725766	0.136536	0.0266891	0	0.0274133	0.11792	0.0180341	-2.709	0.0345677
AT1G61150	0.233411	0.38141	0.441052	0.0176308	0	0.0363216	0.351958	0.0179841	-4.2906	0.0295526
AT1G76320	0.183464	0.377472	0.289237	0.0537736	0	0	0.283391	0.0179245	-3.9828	0.0321744
AT4G05420	0.1799	0.156155	0.136235	0.0248765	0.0288683	0	0.15743	0.0179149	-3.1355	0.00132404
AT5G63020	0.375724	0.288588	0.286977	0.0132692	0	0.0404691	0.317096	0.0179127	-4.1459	0.00413895
AT4G25030	0.16338	0.188648	0.138173	0.0396171	0	0.0140829	0.163401	0.0179	-3.1904	0.00176841
AT3G52870	0.672931	0.78607	0.394902	0.0534896	0	0	0.617968	0.0178299	-5.1152	0.0329751
AT4G12730	0.337299	0.305171	0.21087	0.0511949	0	0.00215899	0.284447	0.0177846	-3.9995	0.0098867
AT2G01850	0.116475	0.165234	0.100795	0.0304136	0	0.0229237	0.127501	0.0177791	-2.8423	0.0164055
AT2G26430	0.388947	0.573536	0.59072	0	0	0.0532901	0.517735	0.0177634	-4.8652	0.0116744
AT4G22740	0.342185	0.566198	0.391697	0.0421389	0	0.011008	0.43336	0.0177156	-4.6125	0.0226096
AT4G17600	0.666127	0.48597	0.445308	0.0298615	0	0.0231472	0.532468	0.0176696	-4.9134	0.0156148
AT5G67360	0.0546366	0.0809544	0.0531709	0.00766004	0.0374917	0.00785582	0.0629206	0.0176692	-1.8323	0.0282761
AT2G26060	0.49839	0.616631	0.341904	0.0529466	0	0	0.485642	0.0176489	-4.7822	0.0233129
AT2G37080	0.27831	0.445086	0.418691	0	0	0.0528187	0.380696	0.0176062	-4.4345	0.0126051
AT4G33760	0.553951	0.452749	0.355113	0.0527489	0	0	0.453938	0.017583	-4.6902	0.0113199
AT4G26530	0.383258	0.631758	0.319186	0.00877587	0	0.0437711	0.444734	0.0175157	-4.6662	0.0439627
AT4G24130	1.05214	0.992758	0.640126	0.0381752	0	0.0141297	0.895007	0.017435	-5.6818	0.0201557
AT3G62940	0.819591	0.414028	0.509338	0.0522917	0	0	0.580985	0.0174306	-5.0588	0.0416878
AT5G15260	0.149133	0.310524	0.188738	0.0522044	0	0	0.216132	0.0174015	-3.6346	0.0422635
AT3G11930	0.215177	0.213448	0.169752	0.012644	0.0268983	0.0126026	0.199459	0.0173816	-3.5205	0.00356342
AT1G17530	0.683427	0.306829	0.601957	0.0140036	0	0.0381402	0.530738	0.0173813	-4.9324	0.0450604
AT5G45820	0.114583	0.176201	0.200175	0	0.0514601	0	0.163653	0.0171534	-3.2541	0.0122183
AT1G02120	0.492495	0.42166	0.392521	0.0331541	0	0.0180852	0.435559	0.0170798	-4.6725	0.00252597
AT4G29220	0.181284	0.187402	0.123718	0.0431116	0	0.00811448	0.164135	0.0170754	-3.2649	0.00596956
AT1G09620	0.586201	0.404463	0.306676	0.0358841	0	0.0152649	0.432447	0.0170496	-4.6647	0.0349392
AT3G62560	0.247542	0.143549	0.206947	0.0511447	0	0	0.199346	0.0170482	-3.5476	0.01187
AT5G02970	0.117944	0.227077	0.115729	0	0	0.0510509	0.153584	0.017017	-3.174	0.0475376
AT3G08740	0.219205	0.411012	0.287368	0.0387637	0	0.0122446	0.305861	0.0170028	-4.169	0.0314696
AT5G56340	0.210857	0.370186	0.256792	0.0181029	0	0.0326439	0.279278	0.0169156	-4.0453	0.0272013
AT2G47350	0.253736	0.423456	0.280803	0.0506874	0	0	0.319332	0.0168958	-4.2403	0.020813
AT1G01910	0.174801	0.311524	0.259272	0.0506418	0	0	0.248532	0.0168806	-3.88	0.0166554
AT4G33110	0.152527	0.173212	0.235107	0.050639	0	0	0.186949	0.0168797	-3.4693	0.006936
AT4G35230	0.14173	0.218212	0.163885	0.0223097	0	0.0283083	0.174609	0.0168727	-3.3714	0.011806
AT4G31880	0.228232	0.193727	0.283866	0.0333707	0	0.0171891	0.235275	0.0168533	-3.8032	0.00782097
AT1G25520	0.2151	0.170201	0.103042	0.0503914	0	0	0.162781	0.0167971	-3.2766	0.0283969
AT4G21710	0.126396	0.140375	0.209373	0.0468749	0	0.00349399	0.158715	0.0167896	-3.2408	0.0147178
AT2G16990	0.447132	0.446935	0.49665	0	0	0.0503109	0.463572	0.0167703	-4.7888	4.56e-05
AT1G63360	0.177698	0.0868269	0.116207	0.0502533	0	0	0.126911	0.0167511	-2.9215	0.0333308
AT5G44000	0.826384	0.743215	0.579075	0.0500786	0	0	0.716225	0.0166929	-5.4231	0.00802033
AT5G64850	0.593312	0.439446	0.294148	0.0500775	0	0	0.442302	0.0166925	-4.7278	0.0347651
AT5G50320	0.283128	0.557961	0.353037	0.027759	0	0.0222544	0.398042	0.0166711	-4.5775	0.0424271
AT1G34110	0.708288	0.546501	0.39134	0.0499699	0	0	0.54871	0.0166566	-5.0419	0.0251989
AT4G14570	0.20036	0.246649	0.28387	0.0378097	0	0.0121318	0.243626	0.0166472	-3.8713	0.00429319
AT1G64050	0.238936	0.26631	0.192359	0	0	0.0499151	0.232535	0.0166384	-3.8049	0.00177817
AT4G11630	0.472918	0.585708	0.641888	0	0	0.0499139	0.566838	0.016638	-5.0904	0.00431029
AT1G54360	0.327299	0.431033	0.243137	0.0496365	0	0	0.333823	0.0165455	-4.3346	0.0206683
AT5G11980	0.0938335	0.206748	0.19165	0.0494841	0	0	0.164077	0.0164947	-3.3143	0.0358913
AT4G29960	0.59951	0.495227	0.376278	0.0168906	0	0.0325099	0.490338	0.0164668	-4.8961	0.0164074
AT1G55810	0.395846	0.530446	0.331771	0.0493582	0	0	0.419354	0.0164527	-4.6718	0.0149806
AT2G31490	1.44466	2.20157	1.1985	0.0229982	0.0109491	0.0153017	1.61491	0.0164163	-6.6202	0.0338349
AT3G12480	0.338981	0.525476	0.307707	0.0359983	0	0.0131188	0.390721	0.0163723	-4.5768	0.0289912
AT5G37360	0.412449	0.448503	0.370552	0.0323751	0	0.0166646	0.410501	0.0163465	-4.6503	0.000972021
AT3G25545	0.388459	0.562762	0.781946	0.048834	0	0	0.577722	0.016278	-5.1494	0.0364272
AT5G62470	0.194903	0.195095	0.098797	0.0353689	0	0.0134075	0.162932	0.0162588	-3.325	0.0346101
AT5G23660	0.107002	0.0537203	0.125472	0.0091187	0.0396458	0	0.0953981	0.0162548	-2.5531	0.045923
AT5G42920	0.292291	0.217407	0.186931	0.0265672	0	0.0221179	0.23221	0.0162284	-3.8388	0.015458
AT3G06570	0.242934	0.411108	0.555598	0	0	0.0486705	0.403213	0.0162235	-4.6354	0.0465121
AT1G74910	0.23308	0.302778	0.316684	0.0303819	0.00872291	0.00953145	0.284181	0.0162121	-4.1317	0.00608103
AT1G61690	0.414547	0.372633	0.323843	0.0278686	0	0.020682	0.370341	0.0161836	-4.5163	0.0028386
AT5G42140	0.185553	0.215557	0.242483	0.0484699	0	0	0.214531	0.0161566	-3.731	0.0010035
AT5G55070	0.134207	0.0938001	0.127233	0	0	0.0481549	0.118413	0.0160516	-2.883	0.00852891
AT4G36480	0.476732	0.465641	0.307162	0.0293712	0	0.0186495	0.416512	0.0160069	-4.7016	0.0163311
AT2G40950	0.246092	0.363113	0.425771	0.0479829	0	0	0.344992	0.0159943	-4.4309	0.0177753
AT1G44170	0.212632	0.291127	0.190019	0.0280494	0	0.0198154	0.23126	0.015955	-3.8574	0.0145759
AT3G24100	1.23044	1.47174	1.33313	0.0165033	0	0.0311591	1.3451	0.0158875	-6.4037	0.0024081
AT4G27830	0.178489	0.210177	0.119973	0.0475226	0	0	0.169546	0.0158409	-3.42	0.0125384
AT5G23890	0.340742	0.366893	0.190289	0.0236819	0	0.023836	0.299308	0.0158393	-4.24	0.0334253
AT1G23120	0.884156	0.97917	0.45576	0.0473875	0	0	0.773029	0.0157958	-5.6129	0.0411884
AT3G12940	1.38612	0.970917	0.760769	0.0473799	0	0	1.03927	0.0157933	-6.0401	0.029968
AT1G23040	0.086327	0.169966	0.186856	0.0435798	0.00373742	0	0.147717	0.0157724	-3.2274	0.0349974
AT2G39470	0.629754	0.481398	0.315001	0	0	0.0472546	0.475384	0.0157515	-4.9155	0.0337252
AT5G50670	0.426142	0.714342	0.496117	0.0313036	0.0039022	0.0119922	0.545534	0.0157327	-5.1158	0.0249554
AT1G14690	0.224224	0.265402	0.216501	0.0471193	0	0	0.235376	0.0157064	-3.9055	0.000552954
AT5G35730	0.129881	0.159448	0.102924	0	0	0.0470784	0.130751	0.0156928	-3.0586	0.00710308
AT2G17290	0.129647	0.0795641	0.146397	0.047	0	0	0.118536	0.0156667	-2.9196	0.0174968
AT1G05960	0.284244	0.243879	0.286152	0.0310347	0	0.01593	0.271425	0.0156549	-4.1159	0.000263638
AT2G25140	0.425979	0.369719	0.726415	0.0384236	0	0.00838947	0.507371	0.0156044	-5.023	0.0457495
AT4G17550	0.201221	0.130614	0.151885	0.0375543	0	0.00924171	0.16124	0.0155987	-3.3697	0.00812548
AT5G45800	0.149175	0.318649	0.243506	0.0467854	0	0	0.23711	0.0155951	-3.9264	0.0357134
AT1G54690	1.42254	1.4205	0.685821	0.046751	0	0	1.17629	0.0155837	-6.2381	0.041365
AT3G46970	0.0657908	0.0981732	0.116554	0.0101569	0.0364769	0	0.0935059	0.0155446	-2.5886	0.0159587
AT1G63970	0.34612	0.636957	0.348325	0.034175	0	0.0124272	0.443801	0.015534	-4.8364	0.0459407
AT1G60710	1.049	1.06801	0.622414	0.0465551	0	0	0.91314	0.0155184	-5.8788	0.024195
AT5G03560	0.308314	0.250843	0.16636	0	0	0.0465131	0.241839	0.0155044	-3.9633	0.020936
AT3G63180	0.525154	0.545642	0.476395	0	0	0.0464133	0.51573	0.0154711	-5.059	7.08e-05
AT1G12990	0.37879	0.268374	0.352615	0.046113	0	0	0.33326	0.015371	-4.4384	0.00411585
AT2G43810	0.805957	0.421825	0.449883	0.0259224	0	0.0201414	0.559222	0.0153546	-5.1867	0.0474696
AT5G22360	0.573754	0.430384	0.245117	0.046054	0	0	0.416418	0.0153513	-4.7616	0.0486803
AT1G24625	1.3103	0.916409	0.816947	0.0133549	0	0.0326359	1.01455	0.0153303	-6.0483	0.0216248
AT4G16670	0.540426	0.47074	0.268408	0.0457054	0	0	0.426525	0.0152351	-4.8072	0.0334364
AT5G03380	0.229943	0.258139	0.214191	0	0	0.0456473	0.234091	0.0152158	-3.9434	0.00045132
AT5G50570	0.399841	0.673927	0.46038	0.0303966	0.00373807	0.011398	0.511383	0.0151775	-5.0744	0.0260438
AT3G04780	0.948286	0.902303	0.464094	0.0313079	0	0.0141234	0.771561	0.0151438	-5.671	0.0387758
AT5G24300	0.245231	0.42419	0.303655	0.0228251	0	0.0225938	0.324359	0.0151396	-4.4212	0.0258279
AT2G37620	0.930983	0.703416	0.417002	0.0454142	0	0	0.6838	0.0151381	-5.4973	0.0447763
AT3G26240	0.477708	0.781077	0.540514	0.0453601	0	0	0.599766	0.01512	-5.3099	0.0217434
AT5G52200	0.757392	0.746312	0.380404	0.0280659	0	0.0172425	0.628036	0.0151028	-5.378	0.0379793
AT5G60580	0.223059	0.390447	0.196223	0.0124384	0	0.0328464	0.26991	0.0150949	-4.1603	0.0493312
AT1G53310	0.0804189	0.0751449	0.0617378	0.0105731	0.029856	0.00480121	0.0724339	0.0150768	-2.2643	0.00480214
AT5G51290	0.151895	0.21898	0.184692	0.0451752	0	0	0.185189	0.0150584	-3.6204	0.00281464
AT3G52740	1.03004	1.82319	1.37807	0	0	0.0451692	1.41043	0.0150564	-6.5496	0.0255865
AT2G36170	0.556868	0.438796	0.374929	0.045127	0	0	0.456864	0.0150423	-4.9247	0.00984438
AT2G36240	0.268236	0.296749	0.250816	0.0308156	0	0.0142021	0.271934	0.0150059	-4.1797	0.000221826
AT1G18260	0.0728825	0.0855433	0.118555	0.0447638	0	0	0.092327	0.0149213	-2.6294	0.0188716
AT3G49570	3.22248	4.68896	2.08368	0.0446752	0	0	3.33171	0.0148917	-7.8056	0.0479444
AT2G35470	1.0763	0.715678	0.829463	0.0446321	0	0	0.873814	0.0148774	-5.8761	0.0136721
AT5G03180	0.320254	0.471244	0.260154	0.0308307	0	0.0135942	0.350551	0.0148083	-4.5651	0.0311103
AT4G16563	0.369021	0.358128	0.163107	0.0443191	0	0	0.296752	0.014773	-4.3282	0.0462208
AT1G80070	0.0870657	0.0730604	0.105946	0.0441052	0	0	0.0886907	0.0147017	-2.5928	0.0185454
AT1G11890	0.42127	0.430298	0.286617	0.0242925	0	0.0197751	0.379395	0.0146892	-4.6909	0.0140541
AT3G24350	0.112911	0.174335	0.165899	0.0440652	0	0	0.151048	0.0146884	-3.3623	0.00594212
AT4G09890	0.753039	0.785469	0.488691	0.0245307	0	0.019335	0.675733	0.0146219	-5.5303	0.0190913
AT3G58460	0.481291	0.353676	0.239064	0.0437965	0	0	0.35801	0.0145988	-4.6161	0.0344367
AT1G47260	0.222385	0.164427	0.244707	0.0202073	0	0.0235485	0.210507	0.0145853	-3.8513	0.00951063
AT3G49560	0.27014	0.389355	0.350879	0.0174791	0	0.0262765	0.336791	0.0145852	-4.5293	0.00910659
AT4G20440	0.784739	0.486825	0.789622	0.0400145	0.00361763	0	0.687062	0.014544	-5.5619	0.0200657
AT4G12300	0.231651	0.268797	0.12685	0.0332649	0	0.0101287	0.209099	0.0144645	-3.8536	0.0386387
AT2G47960	0.16203	0.118857	0.26431	0	0	0.0432031	0.181732	0.014401	-3.6576	0.0487759
AT2G41790	0.296147	0.432578	0.273857	0.0162043	0	0.0269869	0.334194	0.0143971	-4.5368	0.0210576
AT5G04710	0.277297	0.343982	0.296058	0	0	0.0430949	0.305779	0.014365	-4.4119	0.000479124
AT3G18980	0.458717	0.695342	0.320306	0	0	0.0430438	0.491455	0.0143479	-5.0981	0.0467043
AT5G18610	0.281124	0.575367	0.443171	0	0	0.0430375	0.433221	0.0143458	-4.9164	0.0357234
AT1G16700	0.629147	1.06694	0.674772	0	0	0.0430151	0.790285	0.0143384	-5.7844	0.0294921
AT3G46100	0.220381	0.284693	0.335448	0.0429518	0	0	0.280174	0.0143173	-4.2905	0.00727812
AT1G59750	0.155136	0.0918251	0.205623	0.0189432	0	0.0239347	0.150862	0.0142926	-3.3999	0.0476891
AT1G21310	0.0907505	0.127103	0.103185	0.0082443	0.0256509	0.00894377	0.107013	0.0142796	-2.9058	0.00432913
AT2G32970	0.264423	0.298412	0.170408	0.0428314	0	0	0.244414	0.0142771	-4.0976	0.0169576
AT4G29120	0.410522	0.473468	0.530983	0	0	0.0427516	0.471658	0.0142505	-5.0487	0.0021137
AT1G20960	0.366763	0.338476	0.270283	0.0234858	0	0.0192333	0.325174	0.0142397	-4.5132	0.00581686
AT2G29380	0.524182	0.818279	0.476498	0.0259018	0	0.0167397	0.60632	0.0142138	-5.4147	0.0305297
AT5G67160	0.167844	0.316356	0.192101	0	0	0.0425931	0.225433	0.0141977	-3.989	0.0349013
AT5G21930	0.121807	0.148619	0.1325	0.0425158	0	0	0.134309	0.0141719	-3.2444	0.00446771
AT4G24990	0.147246	0.279226	0.3124	0.0424066	0	0	0.24629	0.0141355	-4.123	0.0360505
AT2G06530	0.152821	0.291732	0.242399	0.0335157	0	0.00888571	0.228984	0.0141338	-4.018	0.0281675
AT2G46170	0.427446	0.429743	0.304937	0.0296488	0	0.0127499	0.387375	0.0141329	-4.7766	0.0095944
AT5G54810	0.197988	0.270632	0.206263	0.0358525	0	0.00651417	0.224961	0.0141222	-3.9936	0.00431404
AT1G73670	0.347431	0.168301	0.226362	0	0	0.0422918	0.247365	0.0140973	-4.1332	0.0398812
AT1G09870	0.195877	0.321319	0.400323	0.0422414	0	0	0.30584	0.0140805	-4.441	0.0334025
AT1G17130	0.482826	0.668282	0.5985	0.030165	0	0.0119709	0.583203	0.0140453	-5.3758	0.00765495
AT1G02300	0.371727	0.220319	0.22913	0.00252245	0	0.0395673	0.273725	0.0140299	-4.2861	0.0275109
AT4G14420	0.238069	0.423914	0.226529	0	0	0.0420867	0.296171	0.0140289	-4.4	0.0422503
AT2G41210	0.205436	0.293962	0.147165	0.0418957	0	0	0.215521	0.0139652	-3.9479	0.031988
AT4G27560	0.136942	0.249231	0.121395	0.0418437	0	0	0.169189	0.0139479	-3.6005	0.0488231
AT3G22740	0.482018	0.382745	0.381826	0.0418403	0	0	0.41553	0.0139468	-4.8969	0.00253876
AT2G19390	0.369623	0.472766	0.570327	0.0415874	0	0	0.470905	0.0138625	-5.0862	0.0121032
AT4G11740	0.178239	0.180929	0.145884	0.0415327	0	0	0.16835	0.0138442	-3.6041	0.00117258
AT1G15950	0.310347	0.226952	0.257296	0.0412603	0	0	0.264865	0.0137534	-4.2674	0.00238175
AT2G33700	0.36788	0.380146	0.30437	0.0284317	0	0.0128198	0.350799	0.0137505	-4.6731	0.00216853
AT5G42050	0.0592892	0.127554	0.0790123	0	0.0375975	0.00362257	0.0886186	0.01374	-2.6892	0.0450038
AT1G06230	0.298222	0.146058	0.195319	0.0294109	0	0.0117935	0.2132	0.0137348	-3.9563	0.0427285
AT1G64385	0.131639	0.167957	0.209481	0.04117	0	0	0.169693	0.0137233	-3.6282	0.00726843
AT1G49480	0.378598	0.310323	0.203989	0.0410651	0	0	0.297636	0.0136884	-4.4425	0.0241469
AT4G38280	0.456401	0.286091	0.249242	0	0	0.040714	0.330578	0.0135713	-4.6064	0.0334439
AT3G11490	0.990376	0.904736	0.647601	0.040707	0	0	0.847571	0.013569	-5.9649	0.0137182
AT1G78240	0.23369	0.201021	0.122165	0.0406748	0	0	0.185625	0.0135583	-3.7751	0.0225498
AT4G37120	0.614761	0.711369	0.537166	0.0214764	0	0.0191594	0.621098	0.0135453	-5.519	0.00606621
AT5G39500	0.636776	0.52526	0.317973	0.00520926	0	0.0353302	0.493336	0.0135131	-5.1901	0.0343223
AT1G20810	0.622792	0.362316	0.44074	0	0	0.0404033	0.475283	0.0134678	-5.1412	0.0239772
AT4G31850	0.353094	0.195676	0.201996	0.0402883	0	0	0.250255	0.0134294	-4.2199	0.0369295
AT3G60410	0.256348	0.357029	0.345384	0.0402104	0	0	0.319587	0.0134035	-4.5755	0.00457477
AT4G24560	0.0781579	0.152812	0.121765	0.0401831	0	0	0.117578	0.0133944	-3.1339	0.0214932
AT2G43320	0.196594	0.124451	0.167605	0.0123054	0	0.027801	0.162884	0.0133688	-3.6069	0.0109211
AT2G40600	0.502718	0.267995	0.543024	0.039956	0	0	0.437912	0.0133187	-5.0391	0.0357613
AT2G43790	0.324388	0.374823	0.478475	0.0197292	0	0.0200525	0.392562	0.0132606	-4.8877	0.0126053
AT3G12080	0.224176	0.272495	0.152677	0.0397714	0	0	0.216449	0.0132572	-4.0292	0.0179119
AT5G11950	0.523357	0.43578	0.230347	0.0397418	0	0	0.396495	0.0132473	-4.9035	0.0448664
AT4G05160	0.295564	0.306981	0.215276	0	0	0.0397324	0.272607	0.0132441	-4.3634	0.00488214
AT5G62810	0.197806	0.164521	0.264776	0.0144165	0	0.025274	0.209034	0.0132302	-3.9818	0.017246
AT3G54050	0.154495	0.261612	0.188688	0.0184874	0	0.0211539	0.201598	0.0132138	-3.9314	0.0230267
AT5G55600	0.279792	0.23345	0.140835	0.0394194	0	0	0.218026	0.0131398	-4.0525	0.0282098
AT4G28540	0.266793	0.154623	0.221887	0.0369952	0	0.00229626	0.214434	0.0130971	-4.0332	0.0160773
AT3G10610	0.563261	0.582549	0.890152	0.0392166	0	0	0.678654	0.0130722	-5.6981	0.022992
AT4G26650	0.189874	0.097517	0.153539	0.0391876	0	0	0.146977	0.0130625	-3.4921	0.0223015
AT5G14460	0.229224	0.370486	0.34825	0.0391646	0	0	0.315987	0.0130549	-4.5972	0.0143493
AT1G18840	0.42253	0.469505	0.492309	0.0305666	0.003756	0.00483508	0.461448	0.0130525	-5.1438	0.000506504
AT3G23255	0.962755	0.896709	0.876243	0.039134	0	0	0.911902	0.0130447	-6.1273	8.74e-05
AT2G28660	1.24022	1.48818	0.952794	0	0	0.0390853	1.22707	0.0130284	-6.5574	0.0153284
AT5G11960	0.29509	0.19284	0.266973	0	0	0.039046	0.251634	0.0130153	-4.273	0.00774254
AT5G22120	0.455042	0.920368	0.556967	0.0390033	0	0	0.644125	0.0130011	-5.6306	0.0455351
AT5G65660	0.963516	0.860375	0.65262	0	0	0.0390016	0.825504	0.0130005	-5.9886	0.0111986
AT1G53850	0.558546	0.573205	0.318684	0.0389254	0	0	0.483478	0.0129751	-5.2196	0.026967
AT3G60390	1.20878	1.16619	0.876584	0.0389073	0	0	1.08385	0.0129691	-6.3849	0.00857335
AT2G42160	0.62555	0.458354	0.572867	0.0388865	0	0	0.552257	0.0129622	-5.413	0.00557266
AT5G24120	0.216776	0.276234	0.2036	0.0388802	0	0	0.232204	0.0129601	-4.1632	0.00264648
AT1G76690	0.541077	0.370525	0.484671	0.0388797	0	0	0.465424	0.0129599	-5.1664	0.00864312
AT5G25360	0.184817	0.264679	0.183298	0.0387994	0	0	0.210931	0.0129331	-4.0276	0.00790936
AT2G35120	1.19562	1.16013	1.38758	0	0	0.0387594	1.24778	0.0129198	-6.5936	0.00251641
AT1G62020	0.339756	0.245573	0.332362	0.0280641	0	0.0105941	0.305897	0.012886	-4.5692	0.00713827
AT1G28960	0.25479	0.485307	0.341022	0.0386554	0	0	0.360373	0.0128851	-4.8057	0.0316449
AT3G61060	0.846517	0.56579	0.606177	0.0210969	0	0.0173175	0.672828	0.0128048	-5.7155	0.0167454
AT3G19810	0.510751	0.241433	0.453128	0.0383151	0	0	0.40177	0.0127717	-4.9754	0.0387596
AT2G01170	0.408969	0.350485	0.321765	0.0382936	0	0	0.360406	0.0127645	-4.8194	0.00134342
AT1G77940	1.59399	1.2933	0.85458	0.0229612	0	0.0151985	1.24729	0.0127199	-6.6156	0.0288305
AT2G01350	0.127596	0.12383	0.227503	0.0381509	0	0	0.159643	0.012717	-3.65	0.0365381
AT1G24360	0.560141	0.293271	0.30623	0.0380675	0	0	0.386547	0.0126892	-4.929	0.0473385
AT4G04720	0.202883	0.167352	0.278563	0.0380226	0	0	0.216266	0.0126742	-4.0928	0.0152621
AT5G41410	0.255479	0.205103	0.182082	0.0379816	0	0	0.214221	0.0126605	-4.0807	0.00309224
AT5G09460	0.435311	0.51098	0.399247	0.0063443	0	0.0316225	0.448513	0.0126556	-5.1473	0.00326553
AT2G31350	0.0791003	0.179908	0.123142	0.00842831	0	0.0295219	0.127383	0.0126501	-3.332	0.0490739
AT4G01800	0.271864	0.279185	0.153115	0.0275018	0	0.0103693	0.234721	0.0126237	-4.2167	0.0283991
AT1G06190	0.229775	0.357267	0.178019	0	0	0.0378509	0.25502	0.012617	-4.3372	0.0389029
AT4G17900	0.332575	0.300136	0.253822	0.0337118	0	0.0040294	0.295511	0.0125804	-4.554	0.00198092
AT2G24520	0.243634	0.221078	0.202758	0.0376262	0	0	0.22249	0.0125421	-4.1489	0.000265943
AT1G71500	0.320861	0.546626	0.350824	0.0272709	0	0.0103414	0.406104	0.0125374	-5.0175	0.0295507
AT5G09670	0.111848	0.247784	0.16828	0.0271278	0	0.0103999	0.17597	0.0125092	-3.8143	0.0486954
AT2G16405	0.330098	0.304525	0.150861	0.0375056	0	0	0.261828	0.0125019	-4.3884	0.0412539
AT1G50670	0.289884	0.302801	0.252811	0.0374835	0	0	0.281832	0.0124945	-4.4955	0.00019407
AT4G37760	0.127608	0.162329	0.120834	0.0228236	0	0.0145937	0.136924	0.0124724	-3.4566	0.00328967
AT3G26030	0.408952	0.371301	0.319081	0.00380151	0	0.033609	0.366445	0.0124702	-4.877	0.00195629
AT4G28480	0.187498	0.10448	0.179899	0.0374042	0	0	0.157292	0.0124681	-3.6571	0.0179666
AT4G35040	0.720343	1.30714	0.988923	0.0373605	0	0	1.00547	0.0124535	-6.3352	0.0274053
AT5G42000	0.34132	0.221063	0.280709	0	0	0.037216	0.281031	0.0124053	-4.5017	0.00956769
AT1G49760	0.425651	0.538199	0.428126	0	0.0372072	0	0.463992	0.0124024	-5.2254	0.00344467
AT3G62200	0.364521	0.235303	0.518441	0.0280868	0.00911775	0	0.372755	0.0124015	-4.9096	0.0466149
AT3G02730	0.245973	0.428277	0.302253	0.0256926	0	0.0114945	0.325501	0.0123957	-4.7148	0.0265069
AT3G55970	0.819115	0.607661	0.446097	0.0164955	0	0.0205993	0.624291	0.0123649	-5.6579	0.0294096
AT1G09060	0.189193	0.151033	0.156388	0.0340943	0	0.00292289	0.165538	0.0123391	-3.7459	0.000718359
AT1G19715	0.13738	0.238539	0.119787	0.0353167	0.00163963	0	0.165235	0.0123188	-3.7456	0.0436854
AT3G52580	1.11419	0.965791	0.681348	0.0369275	0	0	0.920444	0.0123092	-6.2245	0.0182348
AT5G11260	0.935305	1.25881	0.695762	0.0368506	0	0	0.963294	0.0122835	-6.2932	0.0276129
AT3G23690	0.0938246	0.0672443	0.0867752	0.0368305	0	0	0.0826147	0.0122768	-2.7505	0.0125415
AT2G39630	0.100235	0.177711	0.0989146	0.0291752	0	0.00737236	0.12562	0.0121825	-3.3662	0.0378234
AT5G65260	0.335687	0.633962	0.423347	0.0365383	0	0	0.464332	0.0121794	-5.2526	0.034161
AT5G53010	0.211569	0.209099	0.160171	0.0364937	0	0	0.193613	0.0121646	-3.9924	0.00139411
AT2G26200	0.769051	0.450238	0.380393	0.0364684	0	0	0.533227	0.0121561	-5.455	0.0475632
AT2G27900	0.44372	0.22744	0.296123	0.0347319	0	0.00167753	0.322428	0.0121365	-4.7316	0.0362923
AT5G40770	0.471162	0.444443	0.308004	0	0	0.0363474	0.407869	0.0121158	-5.0731	0.0122724
AT1G35420	0.305246	0.375715	0.238498	0.0363221	0	0	0.306486	0.0121074	-4.6619	0.011944
AT1G12270	0.297993	0.425903	0.210725	0.0362565	0	0	0.311541	0.0120855	-4.6881	0.036755
AT4G30750	0.688529	0.403673	0.601377	0.0361275	0	0	0.564526	0.0120425	-5.5508	0.0207157
AT4G19510	0.248787	0.211689	0.144605	0.0308581	0	0.00525077	0.201694	0.0120363	-4.0667	0.0176449
AT1G78670	0.248469	0.325457	0.139822	0.0262288	0	0.00984054	0.237916	0.0120231	-4.3066	0.0498455
AT5G48610	0.135042	0.185934	0.244828	0	0	0.0360108	0.188602	0.0120036	-3.9738	0.020167
AT3G51770	0.333081	0.467217	0.247535	0.0246787	0	0.0111688	0.349278	0.0119492	-4.8694	0.0327334
AT3G55070	0.280034	0.320871	0.229731	0.0357583	0	0	0.276879	0.0119194	-4.5379	0.00368245
AT3G14590	0.320161	0.30027	0.23956	0	0	0.0356556	0.286664	0.0118852	-4.5921	0.00230538
AT3G02070	0.178426	0.271159	0.289617	0	0	0.0356487	0.246401	0.0118829	-4.374	0.0133283
AT3G47080	0.545644	0.486662	0.502429	0.0168435	0	0.0187522	0.511579	0.0118652	-5.4301	0.000433919
AT5G60550	0.242056	0.324233	0.170954	0	0	0.0355589	0.245748	0.011853	-4.3739	0.0273521
AT1G30270	0.442829	0.405739	0.235163	0.0233037	0	0.0122138	0.361244	0.0118392	-4.9313	0.0307204
AT1G52100	0.792791	0.571092	0.341939	0.0354992	0	0	0.568607	0.0118331	-5.5865	0.049475
AT1G67560	0.104127	0.247299	0.191318	0.0354153	0	0	0.180915	0.0118051	-3.9378	0.0467708
AT1G02280	0.375905	0.354204	0.231702	0.0353836	0	0	0.320604	0.0117945	-4.7646	0.0155505
AT2G44660	0.143772	0.318514	0.219032	0.0352629	0	0	0.227106	0.0117543	-4.2721	0.0448237
AT1G70610	0.0891723	0.162977	0.118389	0.0152703	0	0.0197963	0.123513	0.0116889	-3.4014	0.0276757
AT3G16000	0.156313	0.323279	0.298714	0.0216617	0	0.0132926	0.259435	0.0116514	-4.4768	0.0396695
AT4G34340	0.720842	0.423476	0.578039	0.0348995	0	0	0.574119	0.0116332	-5.625	0.0209187
AT3G57990	0.558627	0.3204	0.287604	0.0348806	0	0	0.388877	0.0116269	-5.0638	0.0453375
AT5G53570	0.455468	0.367583	0.274205	0.0348801	0	0	0.365752	0.0116267	-4.9754	0.0173511
AT1G19680	0.329686	0.373636	0.467927	0	0	0.0348604	0.390417	0.0116201	-5.0703	0.00755852
AT1G62810	0.158407	0.218212	0.120769	0.0348547	0	0	0.165796	0.0116182	-3.8349	0.02023
AT5G49400	0.378803	0.397241	0.410033	0	0	0.0348228	0.395359	0.0116076	-5.09	2.1e-05
AT3G18860	0.394885	0.303571	0.214927	0.029945	0	0.00487077	0.304461	0.0116053	-4.7134	0.0269472
AT1G05940	0.255206	0.238596	0.114484	0.0348025	0	0	0.202762	0.0116008	-4.1275	0.0424182
AT3G46820	0.359084	0.294077	0.354473	0.0347026	0	0	0.335878	0.0115675	-4.8598	0.000712494
AT5G11490	0.503568	0.365767	0.344333	0.0322236	0	0.00245465	0.404556	0.0115594	-5.1292	0.0129096
AT5G02790	0.197412	0.294147	0.131729	0.0275324	0	0.00709343	0.207763	0.0115419	-4.17	0.0494324
AT4G35480	0.300829	0.487247	0.387183	0.034527	0	0	0.391753	0.011509	-5.0891	0.0160962
AT5G10350	0.379098	0.623323	0.294348	0.0344793	0	0	0.432257	0.0114931	-5.233	0.0490543
AT5G46250	0.172888	0.317465	0.236654	0.0237266	0	0.0107109	0.242336	0.0114792	-4.3999	0.0285893
AT3G15470	0.137523	0.138534	0.118152	0	0	0.0343943	0.131403	0.0114648	-3.5187	0.00218012
AT1G14120	0.443451	0.429621	0.368001	0.0341828	0	0	0.413691	0.0113943	-5.1822	0.000677399
AT3G11100	0.599605	0.497049	0.325101	0.0341513	0	0	0.473918	0.0113838	-5.3796	0.0267035
AT4G36500	1.02805	0.773078	0.699236	0.016733	0	0.0173293	0.833453	0.0113541	-6.1978	0.0141353
AT2G36800	0.119556	0.199041	0.180647	0.0339355	0	0	0.166415	0.0113118	-3.8789	0.0115663
AT5G59570	0.733531	0.543968	0.317018	0	0	0.0338835	0.531506	0.0112945	-5.5564	0.0484868
AT5G40800	0.576631	0.26877	0.353226	0.0338659	0	0	0.399543	0.0112886	-5.1454	0.04973
AT1G32200	0.269929	0.222385	0.176302	0.0337928	0	0	0.222872	0.0112643	-4.3064	0.00794166
AT5G45170	0.204862	0.17145	0.143865	0.00889383	0	0.0248876	0.173392	0.0112605	-3.9447	0.00530487
AT4G24060	0.671009	0.758556	0.875324	0.0335509	0	0	0.768296	0.0111836	-6.1022	0.00480367
AT3G23325	0.524562	0.603582	0.346705	0	0	0.0333368	0.491616	0.0111123	-5.4673	0.0221741
AT3G11910	0.327425	0.340521	0.25921	0.0332852	0	0	0.309052	0.0110951	-4.7999	0.00248138
AT1G14660	0.392761	0.39182	0.619711	0.0332109	0	0	0.468097	0.0110703	-5.402	0.0244201
AT2G03640	0.145684	0.232706	0.329724	0.033203	0	0	0.236038	0.0110677	-4.4146	0.0464072
AT1G12240	0.108207	0.118824	0.130919	0.0271874	0	0.00596384	0.119316	0.0110504	-3.4326	0.000650251
AT5G19660	0.578051	0.587635	0.263241	0.0331159	0	0	0.476309	0.0110386	-5.4313	0.0473093
AT2G06025	0.125827	0.191122	0.104745	0.0330436	0	0	0.140564	0.0110145	-3.6738	0.0244614
AT3G29160	0.225304	0.178816	0.127247	0.0330109	0	0	0.177122	0.0110036	-4.0087	0.0174488
AT5G12230	0.210875	0.482147	0.366379	0.0330053	0	0	0.353134	0.0110018	-5.0044	0.0464983
AT4G31990	0.234325	0.27243	0.155447	0.0175768	0	0.0153211	0.220734	0.010966	-4.3312	0.0235578
AT5G66810	0.546917	0.432719	0.274797	0.0327868	0	0	0.418144	0.0109289	-5.2578	0.0334482
AT2G18790	0.272515	0.265522	0.131376	0.0289091	0	0.00387724	0.223138	0.0109288	-4.3517	0.0393822
AT1G79570	0.128798	0.222115	0.217054	0.0243761	0	0.00838769	0.189322	0.0109213	-4.1156	0.0227689
AT1G20030	0.203406	0.15569	0.132968	0	0	0.0327423	0.164021	0.0109141	-3.9096	0.00709974
AT2G28350	0.782581	1.13135	0.616977	0.0327022	0	0	0.843636	0.0109007	-6.2741	0.0310219
AT4G16990	0.0602585	0.113213	0.0893128	0.0128155	0	0.0198087	0.0875948	0.0108747	-3.0099	0.0258675
AT4G31920	0.538442	0.51023	0.304275	0.0326039	0	0	0.450982	0.010868	-5.3749	0.0249272
AT5G67510	0.445096	0.347124	0.372256	0	0	0.032581	0.388159	0.0108603	-5.1595	0.00263984
AT1G29900	0.399388	0.225219	0.291504	0.0324927	0	0	0.30537	0.0108309	-4.8173	0.0242703
AT2G42810	0.236981	0.366387	0.197316	0.0324838	0	0	0.266895	0.0108279	-4.6234	0.0328186
AT1G77090	0.288463	0.461209	0.322484	0.0324636	0	0	0.357385	0.0108212	-5.0455	0.019048
AT4G08920	0.16419	0.110585	0.110852	0.0245959	0	0.00782179	0.128542	0.0108059	-3.5724	0.0125233
AT1G16010	0.168477	0.160586	0.124619	0.0323638	0	0	0.151227	0.0107879	-3.8092	0.00152163
AT5G67070	0.159975	0.303009	0.169446	0.032356	0	0	0.21081	0.0107853	-4.2888	0.0431932
AT2G35410	0.702499	1.04803	0.589622	0.0157966	0	0.0163824	0.780052	0.0107263	-6.1843	0.0304961
AT3G10340	0.328541	0.60109	0.412185	0.0320204	0	0	0.447272	0.0106735	-5.3891	0.030595
AT1G10740	0.138759	0.203115	0.234967	0.0205108	0	0.0113805	0.19228	0.0106304	-4.1769	0.0197779
AT3G04740	0.529426	0.562505	0.309752	0.0318317	0	0	0.467228	0.0106106	-5.4606	0.0270932
AT4G34138	0.158542	0.207317	0.156178	0.0317841	0	0	0.174012	0.0105947	-4.0378	0.00231184
AT1G79020	0.399182	0.459883	0.722586	0.031711	0	0	0.527217	0.0105703	-5.6403	0.0337187
AT2G36310	0.119657	0.174848	0.222012	0.0195002	0	0.0121842	0.172172	0.0105615	-4.027	0.0282392
AT5G25520	0.201506	0.225664	0.227909	0	0	0.031612	0.21836	0.0105373	-4.3731	0.000140854
AT4G28740	0.396987	0.242448	0.286416	0.0316076	0	0	0.308617	0.0105359	-4.8724	0.0187698
AT3G17240	0.171896	0.244749	0.189833	0.0257185	0	0.00588447	0.202159	0.0105343	-4.2623	0.00716257
AT5G04430	0.229709	0.260246	0.197354	0.0315686	0	0	0.229103	0.0105229	-4.4444	0.00140243
AT1G03380	0.205111	0.15231	0.132126	0.0174579	0	0.0140741	0.163182	0.0105107	-3.9566	0.0153942
AT1G53887	2.05057	0.890236	1.42397	0	0	0.0315023	1.45493	0.0105008	-7.1143	0.0497646
AT2G43350	0.333213	0.445221	0.311191	0.0314749	0	0	0.363208	0.0104916	-5.1135	0.00998122
AT3G61690	0.573813	0.303058	0.355764	0.031421	0	0	0.410878	0.0104737	-5.2939	0.0384158
AT5G64170	0.138336	0.0766955	0.0775151	0.0263358	0	0.0050677	0.0975154	0.0104678	-3.2197	0.0368486
AT5G43130	0.158931	0.250337	0.29639	0.00300976	0	0.0283231	0.23522	0.0104443	-4.4932	0.0261552
AT5G63890	0.183027	0.392813	0.294988	0.0313103	0	0	0.290276	0.0104368	-4.7977	0.0404059
AT3G55760	0.0937144	0.182389	0.192587	0.0312307	0	0	0.15623	0.0104102	-3.9076	0.0330003
AT5G16400	0.305467	0.325687	0.243423	0.0311092	0	0	0.291525	0.0103697	-4.8132	0.00299046
AT1G17680	0.378287	0.413042	0.254944	0.0310061	0	0	0.348758	0.0103354	-5.0766	0.0160675
AT3G60080	0.224575	0.22606	0.307785	0.0309748	0	0	0.252807	0.0103249	-4.6138	0.00660352
AT5G27410	0.548905	0.616734	0.433906	0.0309581	0	0	0.533182	0.0103194	-5.6912	0.00836571
AT1G19270	0.173138	0.191694	0.276777	0.0309467	0	0	0.21387	0.0103156	-4.3738	0.0163075
AT4G10040	0.54224	0.778248	0.734136	0.0309185	0	0	0.684875	0.0103062	-6.0543	0.0101803
AT1G29330	0.411002	0.472629	0.390353	0	0	0.0308846	0.424661	0.0102949	-5.3663	0.00108019
AT1G67865	0.245791	0.222955	0.358131	0.0259701	0	0.00469028	0.275626	0.0102201	-4.7532	0.0207659
AT2G44710	0.286031	0.267496	0.232752	0.0305855	0	0	0.262093	0.0101952	-4.6841	0.000419623
AT1G29280	1.16055	1.22083	0.671387	0	0.0305566	0	1.01759	0.0101855	-6.6425	0.0281999
AT4G00810	0.596972	0.746582	0.775131	0.03047	0	0	0.706229	0.0101567	-6.1196	0.00502148
AT5G55930	0.394514	0.21634	0.365524	0	0	0.0303724	0.325459	0.0101241	-5.0066	0.026076
AT1G18950	0.155518	0.117234	0.094171	0.0303716	0	0	0.122308	0.0101239	-3.5947	0.0105262
AT4G25080	0.311768	0.219999	0.209487	0.0196536	0	0.0106961	0.247085	0.0101166	-4.6102	0.015995
AT3G25840	0.439408	0.541885	0.359841	0.0184939	0	0.01167	0.447045	0.0100546	-5.4745	0.0135122
AT2G31440	0.483865	0.898115	0.741826	0.0299656	0	0	0.707935	0.00998852	-6.1472	0.0279657
AT3G43720	0.23789	0.251328	0.139707	0.029916	0	0	0.209642	0.00997199	-4.3939	0.0228282
AT4G25180	0.847642	1.02252	0.71762	0.0295603	0	0	0.862596	0.00985345	-6.4519	0.00986373
AT3G47290	0.290243	0.248149	0.24786	0.0295506	0	0	0.262084	0.00985019	-4.7337	0.000250962
AT1G17470	0.25769	0.32857	0.38823	0.0219458	0	0.00751078	0.32483	0.00981887	-5.048	0.0121863
AT5G06220	0.136021	0.258486	0.16672	0.0176393	0	0.0118142	0.187076	0.00981782	-4.2521	0.038185
AT5G21090	0.0634548	0.0585097	0.0420673	0.0164212	0	0.013032	0.0546773	0.00981774	-2.4775	0.00640256
AT3G58570	0.163155	0.150661	0.156458	0.00716367	0	0.0221585	0.156758	0.00977404	-4.0034	0.00022363
AT3G26180	0.212463	0.278478	0.211529	0.0226865	0	0.00656613	0.234157	0.00975089	-4.5858	0.00587322
AT2G16280	0.183429	0.10485	0.123793	0.0236281	0	0.0056118	0.137357	0.00974664	-3.8169	0.0248414
AT5G25510	0.269121	0.272471	0.14857	0	0	0.0292335	0.230054	0.00974451	-4.5612	0.0271375
AT3G49600	0.275752	0.351917	0.247276	0.0291375	0	0	0.291648	0.00971249	-4.9082	0.00752246
AT2G21520	0.243897	0.244818	0.180884	0.00697361	0	0.0221489	0.2232	0.00970751	-4.5231	0.00583612
AT5G51430	0.223394	0.171348	0.279295	0.0290574	0	0	0.224679	0.00968579	-4.5358	0.0139991
AT5G25265	0.131859	0.159977	0.180454	0.0218685	0	0.00713318	0.15743	0.00966724	-4.0255	0.00322428
AT4G25550	0.193034	0.10819	0.141215	0.0289083	0	0	0.147479	0.00963609	-3.9359	0.0196089
AT1G06800	0.715551	0.926323	0.759937	0.0288435	0	0	0.800603	0.00961452	-6.3797	0.00564216
AT1G54310	0.754964	1.10367	0.518702	0.0287752	0	0	0.792447	0.00959172	-6.3684	0.0436194
AT3G52570	0.315193	0.312627	0.388704	0.0286499	0	0	0.338841	0.00954995	-5.149	0.00233541
AT3G02830	0.145505	0.202088	0.142472	0.0286389	0	0	0.163355	0.0095463	-4.0969	0.00626446
AT2G17790	0.109382	0.172912	0.100839	0.0286208	0	0	0.127711	0.00954026	-3.7427	0.0221852
AT2G36300	0.140003	0.29817	0.246429	0.0285146	0	0	0.2282	0.00950486	-4.5855	0.0378358
AT2G41870	0.48799	0.391656	0.261294	0.0285067	0	0	0.380313	0.00950222	-5.3228	0.0278755
AT1G62300	0.262142	0.291409	0.286708	0.0284672	0	0	0.280086	0.00948905	-4.8835	3.33e-05
AT5G28740	0.0973687	0.0762685	0.159642	0.0284083	0	0	0.111093	0.00946943	-3.5523	0.0420402
AT5G47720	0.806328	0.821713	0.610869	0	0	0.0283267	0.746303	0.00944225	-6.3045	0.00746932
AT2G01710	0.398443	0.256224	0.303622	0.018709	0	0.00956739	0.31943	0.00942547	-5.0828	0.0164323
AT1G54350	0.404849	0.250763	0.214287	0.0213268	0	0.00682802	0.289966	0.00938494	-4.9494	0.0393258
AT1G02850	0.38454	0.60525	0.414019	0	0	0.0280812	0.467936	0.00936041	-5.6436	0.0204352
AT1G06390	0.242271	0.202108	0.212993	0	0	0.0278465	0.219124	0.00928218	-4.5611	0.000229771
AT4G19003	0.541267	1.18855	1.2437	0.027788	0	0	0.991173	0.00926267	-6.7416	0.0486922
AT3G20720	0.316548	0.238583	0.137812	0.0277574	0	0	0.230981	0.00925247	-4.6418	0.0464935
AT4G04830	0.455449	0.426642	0.326579	0.00507207	0	0.0226541	0.40289	0.00924206	-5.446	0.00816242
AT3G63200	1.45072	1.34999	0.664323	0.0168083	0	0.0108387	1.15501	0.00921568	-6.9696	0.0434344
AT1G32160	0.377255	0.480797	0.29096	0.027624	0	0	0.383004	0.00920801	-5.3783	0.0185937
AT5G37480	1.53521	1.2885	1.22033	0	0	0.0275318	1.34801	0.00917726	-7.1986	0.00475113
AT4G26860	0.496209	0.303085	0.232394	0.0275149	0	0	0.343896	0.00917164	-5.2286	0.049526
AT5G11340	0.444358	0.320427	0.540782	0	0	0.027507	0.435189	0.00916898	-5.5687	0.019932
AT1G80130	0.376447	0.208609	0.304015	0.0274779	0	0	0.296357	0.00915931	-5.016	0.0241857
AT2G47330	0.371455	0.393558	0.281014	0.0274558	0	0	0.348676	0.00915194	-5.2517	0.0069499
AT5G08190	1.06565	1.29273	1.21449	0.0274544	0	0	1.19095	0.00915146	-7.0239	0.00272595
AT3G14130	0.396325	0.716089	0.512082	0.0272923	0	0	0.541499	0.00909742	-5.8954	0.0284947
AT3G15670	0.609847	0.820044	0.56932	0.00935658	0	0.0178529	0.666404	0.00906984	-6.1992	0.0133891
AT3G02065	0.236143	0.322225	0.430048	0.0271695	0	0	0.329472	0.00905651	-5.1851	0.0267549
AT1G51680	0.490833	0.465469	0.346591	0.0195356	0	0.00749074	0.434297	0.00900878	-5.5912	0.00983636
AT4G36760	0.308832	0.267553	0.220424	0.017509	0	0.00950437	0.265603	0.00900447	-4.8825	0.00785592
AT4G14680	0.492959	0.293936	0.361697	0.0269912	0	0	0.382864	0.00899708	-5.4112	0.0214711
AT5G46210	0.26617	0.222882	0.113693	0.0269243	0	0	0.200915	0.00897477	-4.4846	0.0468903
AT1G14910	0.427373	0.449674	0.445465	0.00908859	0	0.0178231	0.440838	0.00897057	-5.6189	2.09e-06
AT2G17190	0.218342	0.445694	0.437003	0.0145709	0	0.0123264	0.367013	0.00896577	-5.3553	0.0400997
AT3G06820	0.434452	0.274621	0.239702	0.0268818	0	0	0.316258	0.0089606	-5.1414	0.0335831
AT5G13370	0.284555	0.300805	0.437736	0.026497	0	0	0.341032	0.00883233	-5.271	0.0180872
AT2G42880	0.500081	0.393857	0.314021	0.0166939	0	0.00966653	0.402653	0.00878682	-5.5181	0.0175683
AT5G64050	0.189064	0.248675	0.301698	0	0	0.0263204	0.246479	0.00877346	-4.8122	0.0134293
AT5G10490	0.105589	0.10645	0.0820683	0.00996412	0	0.0163176	0.0980358	0.00876058	-3.4842	0.00168944
AT2G30060	0.182251	0.129184	0.286331	0	0	0.0262326	0.199255	0.0087442	-4.5101	0.0495841
AT2G14835	0.476447	0.208248	0.41505	0.0261293	0	0	0.366582	0.00870977	-5.3954	0.0462945
AT3G11900	0.14312	0.146993	0.139665	0.0102414	0	0.0158754	0.143259	0.00870559	-4.0405	0.000195245
AT1G14830	0.338542	0.386884	0.197069	0.0178323	0	0.00820144	0.307499	0.0086779	-5.1471	0.0335482
AT5G55860	1.14306	0.718607	0.550907	0	0	0.0259751	0.804191	0.00865836	-6.5373	0.0454204
AT4G14510	0.558314	0.828238	0.729691	0.0259579	0	0	0.705414	0.00865264	-6.3492	0.0118126
AT3G29320	0.0949978	0.103463	0.143792	0.0210414	0	0.0048338	0.114084	0.00862506	-3.7254	0.0104061
AT3G46700	0.232518	0.29074	0.247558	0.0222076	0	0.00359038	0.256939	0.00859934	-4.9011	0.00183575
AT1G73990	0.114128	0.0587973	0.145531	0.0257567	0	0	0.106152	0.00858556	-3.6281	0.0493963
AT1G21680	0.168247	0.127647	0.0876652	0.0104665	0	0.0152825	0.127853	0.00858298	-3.8969	0.032066
AT2G26650	0.141016	0.0720974	0.158999	0.00466278	0	0.0210801	0.124037	0.00858097	-3.8535	0.0422688
AT1G75100	0.383966	0.31485	0.354829	0.0257334	0	0	0.351215	0.0085778	-5.3556	0.000967524
AT3G58620	0.100021	0.139808	0.17216	0.0119814	0	0.0137198	0.13733	0.00856707	-4.0027	0.0215591
AT1G18480	0.334356	0.536762	0.270695	0.0256776	0	0	0.380604	0.00855922	-5.4747	0.0420945
AT3G58040	0.176283	0.35307	0.224348	0.0256259	0	0	0.251234	0.00854196	-4.8783	0.0411047
AT4G32920	0.436949	0.327516	0.280672	0.0126214	0	0.0129687	0.348379	0.00853003	-5.352	0.0173891
AT1G28490	0.837068	0.995545	0.929605	0.0255375	0	0	0.920739	0.0085125	-6.7571	0.00190819
AT5G19180	0.773138	0.830553	0.988673	0	0	0.0254658	0.864121	0.00848859	-6.6696	0.00500716
AT4G01935	0.958444	0.83668	0.599118	0.0254614	0	0	0.798081	0.00848713	-6.5551	0.0168863
AT4G36080	0.596622	0.629867	0.40746	0.0253984	0	0	0.54465	0.00846612	-6.0075	0.015189
AT1G15740	0.134998	0.237692	0.188094	0.0189945	0	0.00640064	0.186928	0.00846505	-4.4648	0.023302
AT4G27050	0.702486	0.84309	0.616713	0.025377	0	0	0.720763	0.00845901	-6.4129	0.00768917
AT5G17900	0.415369	0.358821	0.300499	0.0253233	0	0	0.35823	0.0084411	-5.4073	0.00616656
AT2G29550	0.213156	0.404749	0.237104	0.0252762	0	0	0.285003	0.00842539	-5.0801	0.0420167
AT5G38650	0.673891	0.544404	0.604345	0	0	0.0252684	0.607547	0.00842281	-6.1725	0.00267913
AT2G22780	0.0940302	0.0789985	0.101973	0.0252595	0	0	0.0916672	0.00841983	-3.4445	0.00183122
AT1G34030	1.12369	0.989069	0.583839	0.0219097	0	0.00333893	0.898865	0.00841622	-6.7388	0.0314373
AT2G24360	0.105447	0.0740585	0.120331	0.0147122	0	0.010534	0.0999454	0.00841538	-3.57	0.014584
AT1G21760	0.185105	0.28021	0.254093	0.0251963	0	0	0.239803	0.00839876	-4.8355	0.00987534
AT4G11830	0.253798	0.304032	0.17688	0.011738	0	0.0132924	0.244903	0.00834348	-4.8754	0.0224
AT3G43220	0.166705	0.298542	0.259635	0.0169281	0	0.00797322	0.241627	0.00830045	-4.8635	0.0254525
AT2G41710	0.675283	0.631762	0.400136	0.0248659	0	0	0.56906	0.00828864	-6.1013	0.0215703
AT5G06260	0.211647	0.42113	0.236014	0.0246761	0	0	0.289597	0.00822536	-5.1378	0.0490992
AT1G44575	0.134546	0.0636661	0.104424	0.00491882	0.000990045	0.018659	0.100879	0.00818928	-3.6227	0.0384899
AT3G03250	0.10839	0.2195	0.188759	0.00938952	0	0.0149099	0.172216	0.0080998	-4.4102	0.0364457
AT3G05710	0.41817	0.641255	0.38035	0	0	0.024215	0.479925	0.00807165	-5.8938	0.0275018
AT1G23080	0.163702	0.215533	0.0959882	0.024034	0	0	0.158408	0.00801132	-4.3055	0.043006
AT5G57580	0.184211	0.251417	0.16723	0.0239999	0	0	0.200953	0.00799995	-4.6507	0.0115167
AT2G02560	0.118792	0.166352	0.173595	0.0239613	0	0	0.152913	0.0079871	-4.2589	0.00571334
AT5G16280	0.101859	0.093666	0.0834969	0.0239468	0	0	0.0930074	0.00798225	-3.5425	0.00164865
AT3G15290	0.442557	0.262828	0.323725	0	0	0.0239391	0.343036	0.00797971	-5.4259	0.0218895
AT4G15940	0.282832	0.344127	0.208704	0.023924	0	0	0.278554	0.00797467	-5.1264	0.0171121
AT1G18490	0.671739	0.351124	0.752176	0.0238986	0	0	0.59168	0.00796622	-6.2148	0.0408184
AT3G54200	0.12557	0.13575	0.145647	0.0238404	0	0	0.135656	0.00794681	-4.0934	0.00034193
AT4G31040	0.443712	0.26485	0.257062	0.0109039	0	0.0128475	0.321874	0.00791714	-5.3454	0.0352046
AT1G76090	0.0723358	0.167449	0.14691	0	0	0.0237407	0.128899	0.00791356	-4.0258	0.0443219
AT5G64340	0.548261	0.367076	0.254078	0.0237183	0	0	0.389805	0.00790611	-5.6236	0.0457588
AT5G01400	0.190827	0.320833	0.189957	0.0237113	0	0	0.233872	0.00790375	-4.887	0.0316316
AT3G52200	0.33393	0.23938	0.302689	0	0	0.02366	0.292	0.00788667	-5.2104	0.00611203
AT3G59220	0.888994	0.551619	0.413474	0.0235679	0	0	0.618029	0.00785597	-6.2977	0.0492177
AT2G41540	0.0837552	0.142053	0.141521	0.0157202	0	0.00762337	0.122443	0.00778118	-3.976	0.0225005
AT2G26890	0.34852	0.295915	0.222643	0.0233249	0	0	0.289026	0.00777496	-5.2162	0.0133914
AT3G19910	0.317713	0.443704	0.353108	0.0232675	0	0	0.371508	0.00775584	-5.582	0.00831876
AT1G56230	0.32448	0.223016	0.277111	0.0232452	0	0	0.274869	0.00774841	-5.1487	0.00832256
AT1G30970	0.0956976	0.11092	0.0602427	0.0232041	0	0	0.0889536	0.00773469	-3.5236	0.0172259
AT2G38740	0.247948	0.352494	0.202292	0.0231961	0	0	0.267578	0.00773203	-5.113	0.0251824
AT5G24470	0.0843999	0.138208	0.139647	0.023152	0	0	0.120752	0.00771734	-3.9678	0.0140528
AT1G76890	0.110048	0.203604	0.13505	0.0231404	0	0	0.149567	0.00771348	-4.2773	0.0294707
AT3G05545	0.42624	0.383941	0.192594	0.00903989	0	0.0140025	0.334258	0.00768079	-5.4436	0.0447742
AT5G47435	0.143394	0.312502	0.196141	0	0	0.0229795	0.217345	0.00765982	-4.8265	0.0493956
AT3G06483	0.109935	0.179631	0.209935	0.02295	0	0	0.1665	0.00765	-4.4439	0.0268075
AT2G43400	0.599413	0.367115	0.398739	0.0172773	0	0.00565484	0.455089	0.00764404	-5.8957	0.0249499
AT3G19870	0.238091	0.349204	0.254236	0.00537843	0	0.0175265	0.28051	0.00763499	-5.1993	0.0141897
AT1G06900	0.309447	0.285085	0.177565	0	0	0.0228084	0.257366	0.0076028	-5.0811	0.0222021
AT1G04750	0.259117	0.33674	0.287125	0.022805	0	0	0.294327	0.00760167	-5.275	0.00313881
AT2G01720	0.19628	0.236817	0.184696	0	0	0.0227847	0.205931	0.00759489	-4.761	0.00179128
AT1G22882	0.370662	0.363899	0.256157	0	0	0.0227726	0.330239	0.00759088	-5.4431	0.010523
AT5G24670	0.388431	0.364058	0.228095	0.0227715	0	0	0.326861	0.00759051	-5.4283	0.0215114
AT5G15230	0.24493	0.228582	0.108463	0.0227542	0	0	0.193992	0.00758474	-4.6768	0.0456143
AT1G74640	0.286124	0.449199	0.243881	0.022694	0	0	0.326401	0.00756467	-5.4312	0.0348197
AT1G69450	0.0756323	0.121586	0.0676691	0	0	0.022693	0.088296	0.00756435	-3.5451	0.0257526
AT3G04500	0.210581	0.396614	0.454435	0	0	0.0226895	0.353877	0.00756317	-5.5481	0.0410142
AT5G16210	0.350897	0.25107	0.303924	0.0226886	0	0	0.301964	0.00756288	-5.3193	0.00649292
AT5G56750	0.468033	0.578023	0.297162	0.013196	0	0.00934363	0.44774	0.00751319	-5.8971	0.0325135
AT1G77930	0.246502	0.177883	0.177955	0.0224431	0	0	0.20078	0.00748103	-4.7462	0.0083844
AT3G03520	1.77748	1.52242	1.87247	0.0223978	0	0	1.72413	0.00746594	-7.8513	0.00354602
AT1G03160	0.183192	0.0943731	0.224137	0.022289	0	0	0.167234	0.00742967	-4.4924	0.0483582
AT5G13560	0.165721	0.302802	0.252866	0.022226	0	0	0.240463	0.00740866	-5.0205	0.0250745
AT2G35060	0.0913497	0.082162	0.0786689	0.0142677	0	0.00781283	0.0840602	0.00736018	-3.5136	0.000171947
AT3G48195	0.207041	0.329539	0.21903	0	0	0.0219985	0.25187	0.00733284	-5.1022	0.0214162
AT5G44250	0.264903	0.210489	0.284226	0.0219397	0	0	0.253206	0.00731324	-5.1137	0.0043026
AT1G12140	0.232603	0.186585	0.102812	0.0218724	0	0	0.174	0.00729079	-4.5769	0.0438729
AT3G20320	0.309597	0.22205	0.134784	0.0218638	0	0	0.222144	0.00728794	-4.9298	0.0483754
AT1G06670	0.189047	0.323881	0.207685	0.0218133	0	0	0.240204	0.0072711	-5.0459	0.0282934
AT5G63560	0.190887	0.379908	0.269407	0.0120109	0	0.00960994	0.280067	0.00720695	-5.2802	0.0375568
AT1G79380	0.162122	0.227969	0.171432	0.010257	0	0.0112226	0.187175	0.00715987	-4.7083	0.0109872
AT5G52510	0.270843	0.299485	0.197597	0.0143056	0	0.00714863	0.255975	0.00715142	-5.1616	0.0132925
AT5G03040	0.242651	0.353227	0.164832	0.0212134	0	0	0.25357	0.00707112	-5.1643	0.0437764
AT2G29490	0.360727	0.405646	0.319086	0	0	0.0211827	0.36182	0.00706091	-5.6793	0.0028898
AT4G02080	0.781156	0.915977	0.404904	0.00667471	0	0.0144375	0.700679	0.0070374	-6.6376	0.0452312
AT4G36250	0.181807	0.290138	0.201729	0.0138322	0	0.00716678	0.224558	0.00699964	-5.0037	0.0213507
AT1G79000	0.15035	0.163019	0.18208	0.0209558	0	0	0.16515	0.00698526	-4.5633	0.000254625
AT4G01480	0.659118	0.653627	0.802348	0.0107386	0	0.0102086	0.705031	0.0069824	-6.6578	0.00465656
AT4G32810	0.436834	0.582168	0.428983	0.0208941	0	0	0.482662	0.0069647	-6.1148	0.00970007
AT4G10790	0.250014	0.112249	0.17514	0	0	0.0207714	0.179135	0.00692378	-4.6933	0.0458698
AT1G08060	0.389567	0.281317	0.280055	0	0	0.0207149	0.316979	0.00690498	-5.5206	0.0112326
AT1G05347	0.221206	0.268451	0.172946	0.0106382	0	0.00985022	0.220868	0.00682949	-5.0153	0.0150701
AT4G30100	0.301403	0.341413	0.169463	0.0158345	0	0.00459449	0.27076	0.00680968	-5.3133	0.0356864
AT1G69870	0.0764687	0.0896093	0.0777577	0.0203363	0	0	0.0812786	0.00677877	-3.5838	0.00167212
AT5G27150	0.103162	0.0979671	0.0468195	0.0125995	0	0.0076993	0.0826497	0.00676627	-3.6106	0.0468435
AT4G16310	0.289394	0.209626	0.163244	0	0.00696341	0.0133327	0.220755	0.00676538	-5.0281	0.0272836
AT1G67680	0.693559	0.85606	0.420198	0.0202947	0	0	0.656606	0.00676491	-6.6008	0.0359033
AT1G61800	0.210224	0.293258	0.287964	0.0202466	0	0	0.263815	0.00674887	-5.2887	0.00769704
AT1G62975	0.687038	0.315249	0.709943	0.0202073	0	0	0.570743	0.00673578	-6.4049	0.0474267
AT1G34190	0.110046	0.14278	0.0687267	0.0201795	0	0	0.107184	0.0067265	-3.9941	0.0331145
AT2G47600	0.120019	0.227399	0.216814	0.00765417	0	0.0124912	0.188077	0.00671511	-4.8078	0.0324717
AT2G14045	0.795071	0.550119	0.434599	0	0	0.0201042	0.593263	0.00670139	-6.4681	0.0308657
AT3G51440	0.298742	0.262422	0.133667	0.0200516	0	0	0.23161	0.00668385	-5.1149	0.0439994
AT1G03930	0.224207	0.153797	0.324832	0.0200223	0	0	0.234279	0.00667411	-5.1335	0.0422336
AT4G34430	0.143688	0.230693	0.107679	0.0198959	0	0	0.160686	0.00663196	-4.5987	0.0478261
AT3G28050	0.0279247	0.064332	0.0479408	0.00243759	0	0.0174413	0.0467325	0.00662631	-2.8181	0.042975
AT5G62580	0.509192	0.604182	0.26264	0	0	0.0198188	0.458672	0.00660626	-6.1175	0.0465984
AT4G01290	0.256802	0.333572	0.273449	0.0196854	0	0	0.287941	0.00656179	-5.4555	0.00420574
AT4G21210	0.119949	0.0706138	0.122474	0.0196106	0	0	0.104346	0.00653687	-3.9966	0.0180262
AT3G02520	0.460708	0.273975	0.22478	0	0	0.0195841	0.319821	0.00652802	-5.6145	0.0477419
AT1G65650	0.512922	0.629971	0.350828	0.0195681	0	0	0.497907	0.00652271	-6.2543	0.0254366
AT4G30710	0.218727	0.228138	0.266156	0.0195456	0	0	0.237673	0.00651518	-5.189	0.00105548
AT1G26850	0.0818633	0.183663	0.124018	0.0193071	0	0	0.129848	0.00643571	-4.3346	0.0471552
AT3G60140	0.0843272	0.0716917	0.0796836	0.0184307	0	0.000873113	0.0785675	0.0064346	-3.61	0.00126117
AT3G11397	0.103605	0.196113	0.198926	0.0192592	0	0	0.166215	0.00641973	-4.6944	0.031964
AT2G41630	0.211423	0.241268	0.121542	0.019215	0	0	0.191411	0.006405	-4.9013	0.0324482
AT4G16340	0.246789	0.151082	0.299119	0.0191848	0	0	0.23233	0.00639492	-5.1831	0.0325445
AT4G02940	0.242357	0.271216	0.231578	0.0191245	0	0	0.248384	0.00637484	-5.284	0.00032471
AT3G63070	0.100027	0.141692	0.0607438	0.0190874	0	0	0.100821	0.00636245	-3.9861	0.0477649
AT5G47780	0.0893387	0.169757	0.14267	0.0190675	0	0	0.133922	0.00635584	-4.3972	0.0260235
AT2G45200	0.544912	0.754649	1.01622	0.0190341	0	0	0.771926	0.00634471	-6.9268	0.0300466
AT1G11680	0.287536	0.178089	0.151518	0.0189278	0	0	0.205714	0.00630927	-5.027	0.0382798
AT5G12150	0.259012	0.286215	0.247327	0.0112073	0	0.00762649	0.264185	0.00627793	-5.3951	0.000991879
AT1G52730	0.390575	0.321826	0.297972	0.0188176	0	0	0.336791	0.00627252	-5.7467	0.00510294
AT5G61810	0.322196	0.221473	0.1548	0	0	0.0187886	0.232823	0.00626287	-5.2163	0.0411818
AT1G31780	0.28406	0.278884	0.133164	0.0184889	0	0	0.232036	0.00616298	-5.2346	0.042871
AT4G11110	0.178758	0.164334	0.114058	0.00598432	0	0.0124912	0.152383	0.0061585	-4.629	0.0150761
AT1G72160	0.296719	0.469591	0.352266	0.0103567	0	0.00803352	0.372859	0.00613009	-5.9266	0.0184525
AT4G16860	0.0964309	0.118679	0.0624194	0.018342	0	0	0.0925097	0.00611401	-3.9194	0.0230436
AT3G61240	0.341901	0.236404	0.337877	0.0183211	0	0	0.305394	0.00610702	-5.6441	0.0111483
AT1G72940	0.920654	0.803627	0.494084	0	0	0.0182045	0.739455	0.00606817	-6.9291	0.0285759
AT1G18450	0.0954211	0.202697	0.163056	0	0	0.0181959	0.153725	0.00606531	-4.6636	0.0379646
AT4G10060	0.119736	0.114606	0.110648	0.0181906	0	0	0.114997	0.00606353	-4.2453	0.000823258
AT2G39518	0.128044	0.150364	0.238718	0.0181103	0	0	0.172375	0.00603676	-4.8356	0.0353752
AT4G18010	0.258222	0.147706	0.156014	0.0178895	0	0	0.187314	0.00596315	-4.9732	0.0332858
AT5G43150	0.650165	0.836967	0.361095	0.017882	0	0	0.616076	0.00596067	-6.6915	0.0475764
AT1G69850	0.145109	0.181672	0.179574	0.0178658	0	0	0.168785	0.00595526	-4.8249	0.00126459
AT2G23030	0.205475	0.148595	0.139887	0.0178432	0	0	0.164652	0.00594774	-4.7909	0.0113841
AT1G27760	0.143172	0.249383	0.140921	0.0141805	0	0.00364263	0.177825	0.00594103	-4.9036	0.0390599
AT2G36835	0.898315	0.798864	0.599595	0.017668	0	0	0.765592	0.00588932	-7.0223	0.0128045
AT3G46450	0.0592559	0.120657	0.0808859	0.0176539	0	0	0.0869331	0.00588464	-3.8849	0.0354685
AT5G15930	0.525288	0.780649	0.562859	0.017461	0	0	0.622932	0.00582034	-6.7418	0.0158325
AT1G18720	0.153487	0.193478	0.148518	0.0173923	0	0	0.165161	0.00579742	-4.8323	0.0032413
AT4G02840	0.934241	0.965483	0.522864	0.0173725	0	0	0.807529	0.00579082	-7.1236	0.0300413
AT3G27050	0.620927	1.04521	0.89391	0.017256	0	0	0.853349	0.005752	-7.2129	0.0205992
AT1G14620	1.21789	1.40461	0.860095	0.0172508	0	0	1.16087	0.00575025	-7.6574	0.0184886
AT4G13460	0.429034	0.407216	0.292226	0.0172474	0	0	0.376159	0.00574914	-6.0319	0.0117258
AT4G12770	0.136966	0.186171	0.148997	0.017137	0	0	0.157378	0.00571233	-4.784	0.00439877
AT5G66850	0.625314	0.554652	0.285842	0.0171144	0	0	0.488602	0.00570479	-6.4203	0.0425532
AT4G17340	0.0713894	0.0929185	0.106664	0.012346	0.00473241	0	0.0903241	0.00569282	-3.9879	0.00836546
AT1G50260	0.10276	0.108655	0.165969	0.0170499	0	0	0.125795	0.0056833	-4.4682	0.0205719
AT1G22440	0.538464	0.278086	0.401513	0.00757346	0.00946945	0	0.406021	0.00568097	-6.1593	0.0333536
AT1G34630	0.686481	0.425547	0.441713	0.0170234	0	0	0.517914	0.00567448	-6.5121	0.0256547
AT1G78830	0.0448427	0.0617704	0.0579738	0.0086059	0	0.008335	0.0548623	0.00564697	-3.2803	0.00307532
AT3G11420	0.232093	0.204381	0.107718	0.0130899	0	0.00384292	0.181398	0.00564429	-5.0062	0.0417744
AT1G21640	0.0970648	0.128742	0.0952309	0	0	0.0169188	0.107013	0.00563958	-4.246	0.00368581
AT1G04350	0.149385	0.185	0.112936	0	0	0.0167673	0.149107	0.00558909	-4.7376	0.0152751
AT4G22745	0.556587	0.528067	0.385242	0	0	0.0165911	0.489965	0.00553035	-6.4692	0.0111031
AT1G70160	0.108047	0.0996162	0.0633972	0.0113655	0	0.00517407	0.0903535	0.00551318	-4.0346	0.0203207
AT3G54580	0.431449	0.208833	0.276275	0.00771243	0	0.00874122	0.305519	0.00548455	-5.7997	0.0447976
AT2G38170	0.128357	0.145081	0.138971	0.0114607	0	0.00480936	0.13747	0.00542337	-4.6638	6.35e-05
AT5G22510	0.151582	0.221743	0.0985875	0.00329743	0	0.0129591	0.157304	0.00541883	-4.8594	0.0494432
AT2G02800	0.312804	0.215624	0.26151	0	0	0.0162307	0.263313	0.00541024	-5.6049	0.00959299
AT1G48600	0.234509	0.160112	0.204671	0.0161645	0	0	0.199764	0.00538816	-5.2124	0.00889309
AT3G54140	0.0963503	0.117298	0.0553664	0.0161452	0	0	0.0896717	0.00538174	-4.0585	0.0348036
AT1G06290	0.132658	0.115757	0.110266	0.00830853	0	0.00768273	0.11956	0.00533042	-4.4873	0.00115711
AT4G24400	0.119436	0.146205	0.145073	0.0159773	0	0	0.136905	0.00532576	-4.684	0.000617624
AT2G36740	0.530156	0.541929	0.409254	0.0158967	0	0	0.49378	0.00529891	-6.542	0.00676661
AT5G25757	0.323949	0.195446	0.249239	0.0158314	0	0	0.256212	0.00527713	-5.6014	0.0196545
AT5G14330	6.46805	9.89377	5.9202	0.0157947	0	0	7.42734	0.00526489	-10.4622	0.0269312
AT1G15860	0.889751	0.705878	0.501916	0.0156854	0	0	0.699182	0.00522847	-7.0631	0.0248655
AT1G31580	0.133831	0.270197	0.190641	0.0127155	0	0.00288122	0.198223	0.00519889	-5.2528	0.0383961
AT1G28610	0.137837	0.113462	0.181972	0.015592	0	0	0.144424	0.00519734	-4.7964	0.015339
AT3G48570	1.81537	2.01867	2.20956	0.0155883	0	0	2.01453	0.00519611	-8.5988	0.00314093
AT1G72740	0.355926	0.213477	0.189288	0.0155549	0	0	0.252897	0.00518497	-5.6081	0.040145
AT5G46800	0.252883	0.214908	0.280619	0.0155463	0	0	0.24947	0.00518209	-5.5892	0.00377312
AT5G01500	0.521844	0.66991	0.443102	0.0155246	0	0	0.544952	0.00517486	-6.7185	0.0144043
AT3G44735	0.790236	0.741996	0.400968	0.0154126	0	0	0.6444	0.00513752	-6.9707	0.0346205
AT3G10760	0.425387	0.461079	0.369247	0.0153323	0	0	0.418571	0.00511076	-6.3558	0.00318927
AT1G58230	0.119236	0.0915494	0.100527	0.0152957	0	0	0.103771	0.00509856	-4.3472	0.00119513
AT4G30790	0.34325	0.325038	0.180714	0.0152785	0	0	0.283001	0.00509282	-5.7962	0.0315061
AT2G36350	0.744359	0.315014	0.564771	0.0152454	0	0	0.541382	0.00508179	-6.7352	0.0496694
AT2G25280	0.403186	0.39391	0.301257	0	0	0.0151779	0.366117	0.00505929	-6.1772	0.00694529
AT1G02660	0.111233	0.115777	0.120068	0.00590451	0	0.00913293	0.115693	0.00501248	-4.5286	7.56e-06
AT5G43840	1.11495	0.96725	0.477783	0.0150231	0	0	0.853328	0.00500769	-7.4128	0.0477651
AT5G07270	0.135913	0.149572	0.0944009	0.0146568	0	0	0.126629	0.00488559	-4.6959	0.0126019
AT5G20000	0.283431	0.274648	0.21093	0.0146212	0	0	0.256337	0.00487372	-5.7169	0.00624467
AT5G24770	0.186417	0.230263	0.165672	0.0146052	0	0	0.194117	0.00486839	-5.3173	0.00701395
AT5G16840	0.438691	0.370631	0.284606	0.0146008	0	0	0.364643	0.00486695	-6.2273	0.0141731
AT2G45240	0.260696	0.593936	0.49975	0.0145638	0	0	0.451461	0.00485461	-6.5391	0.0456433
AT2G34970	0.132253	0.104476	0.196018	0	0	0.0144833	0.144249	0.00482777	-4.9011	0.0324006
AT4G30210	0.0955008	0.0594467	0.0836909	0.0143705	0	0	0.0795461	0.00479015	-4.0536	0.00958128
AT1G68190	0.536102	0.547221	0.32694	0.0142659	0	0	0.470088	0.00475531	-6.6272	0.0224914
AT1G55350	0.131754	0.160652	0.0672623	0	0	0.0142449	0.119889	0.0047483	-4.6581	0.0492891
AT2G41100	0.123479	0.211823	0.121659	0.0142258	0	0	0.15232	0.00474192	-5.0055	0.0355133
AT5G09400	0.194442	0.120293	0.230894	0	0	0.0139802	0.181876	0.00466008	-5.2865	0.0299709
AT1G69840	0.230154	0.27237	0.233263	0.0117203	0	0.00217376	0.245262	0.00463137	-5.7267	0.00186018
AT3G19895	0.253942	0.283615	0.234268	0	0	0.0138053	0.257275	0.00460178	-5.805	0.00149516
AT1G65260	0.11555	0.144647	0.196938	0.0137842	0	0	0.152378	0.00459473	-5.0515	0.021736
AT1G61010	0.332606	0.161017	0.361672	0.0137178	0	0	0.285098	0.00457261	-5.9623	0.0456964
AT5G53530	0.577927	0.282489	0.355082	0.0136872	0	0	0.405166	0.00456239	-6.4726	0.0455365
AT2G21600	0.175477	0.337664	0.27267	0.0136862	0	0	0.261937	0.00456208	-5.8434	0.0309283
AT2G34680	0.268623	0.435801	0.207584	0.00353222	0	0.0101245	0.304003	0.00455224	-6.0614	0.0479291
AT3G10730	0.21379	0.35745	0.198935	0.0134917	0	0	0.256725	0.00449722	-5.835	0.0369734
AT1G80830	0.41221	0.360568	0.244746	0	0	0.0133928	0.339174	0.00446428	-6.2475	0.0204826
AT2G42130	0.323249	0.531572	0.399401	0	0	0.0133754	0.418074	0.00445846	-6.5511	0.0205033
AT3G14205	0.137289	0.0685147	0.0828173	0.0124062	0	0.00090947	0.0962069	0.00443857	-4.438	0.0440863
AT4G16370	0.101179	0.170228	0.0966604	0.0132925	0	0	0.122689	0.00443084	-4.7913	0.0344658
AT3G18080	0.0277219	0.0505561	0.0509521	0.0106283	0	0.00250459	0.0430767	0.00437765	-3.2987	0.0239974
AT1G30570	0.151155	0.145753	0.0770106	0.0131124	0	0	0.12464	0.00437081	-4.8337	0.0335969
AT5G53310	0.209931	0.123081	0.100894	0.0131015	0	0	0.144635	0.00436716	-5.0496	0.0497281
AT2G27150	0.0762665	0.141949	0.0752955	0.013029	0	0	0.097837	0.00434301	-4.4936	0.0467626
AT2G38240	1.09012	1.68347	0.947963	0.0129721	0	0	1.24052	0.00432403	-8.1643	0.0315933
AT5G15080	0.444213	0.302443	0.48841	0.0129629	0	0	0.411689	0.00432097	-6.5741	0.017958
AT4G34390	0.163847	0.300022	0.246015	0.0129267	0	0	0.236628	0.00430889	-5.7792	0.0266572
AT5G28900	0.21077	0.384802	0.280098	0	0	0.0128156	0.29189	0.00427188	-6.0944	0.0288267
AT5G64180	0.558771	0.470537	0.628132	0	0	0.0127648	0.55248	0.00425493	-7.0206	0.00647979
AT1G02700	0.501244	0.682331	0.460595	0	0.0126112	0	0.548057	0.00420372	-7.0265	0.0150666
AT5G22650	0.297435	0.388891	0.329735	0	0	0.0125529	0.338687	0.00418429	-6.3388	0.00542431
AT4G01960	0.178623	0.399504	0.354273	0.0124479	0	0	0.3108	0.0041493	-6.227	0.044551
AT3G46220	0.207698	0.369914	0.366458	0	0	0.0123513	0.31469	0.00411711	-6.2562	0.0278174
AT5G56980	0.0556921	0.105565	0.0598986	0	0	0.0123434	0.0737185	0.00411447	-4.1632	0.041528
AT5G16910	0.0465804	0.0618309	0.0419678	0.00443067	0	0.00788282	0.0501263	0.0041045	-3.6103	0.0092214
AT4G09900	0.198994	0.344764	0.223436	0.012296	0	0	0.255731	0.00409867	-5.9633	0.029749
AT5G08570	0.121898	0.137224	0.212275	0.0122428	0	0	0.157132	0.00408095	-5.2669	0.029512
AT2G16485	0.359894	0.643144	0.363954	0.0121916	0	0	0.455664	0.00406387	-6.809	0.0402669
AT2G20900	0.479824	0.728969	0.398715	0	0	0.012147	0.535836	0.004049	-7.0481	0.0330006
AT2G38760	0.902127	0.823357	0.891081	0.012115	0	0	0.872188	0.00403834	-7.7547	0.000605325
AT3G07640	0.372973	0.32868	0.307893	0	0	0.0118341	0.336515	0.00394469	-6.4146	0.00239914
AT5G58600	0.481191	0.289704	0.277561	0	0.0117488	0	0.349485	0.00391625	-6.4796	0.0341447
AT3G62700	0.127125	0.113377	0.100266	0.0117004	0	0	0.113589	0.00390014	-4.8642	0.00115852
AT5G05170	0.0581804	0.0641317	0.0676889	0.00913187	0	0.00252137	0.0633337	0.00388441	-4.0272	0.000106818
AT5G13980	0.219671	0.363067	0.267671	0.0116249	0	0	0.28347	0.00387497	-6.1929	0.0212235
AT5G62930	0.171852	0.358167	0.308245	0	0	0.0114189	0.279421	0.0038063	-6.1979	0.0379263
AT5G59710	0.183234	0.186469	0.112157	0	0	0.0112949	0.16062	0.00376498	-5.4149	0.0209824
AT3G62370	0.704537	0.656462	0.507399	0.0112112	0	0	0.622799	0.00373706	-7.3807	0.00885828
AT3G43430	0.448627	0.789601	0.645251	0	0.0111488	0	0.627826	0.00371628	-7.4004	0.0240291
AT4G20860	0.0253505	0.0457942	0.0485942	0.000927835	0	0.0102075	0.039913	0.00371178	-3.4267	0.0241887
AT5G53420	0.166735	0.167394	0.197965	0	0	0.0111136	0.177365	0.00370455	-5.5813	0.00139746
AT5G63850	0.100659	0.122134	0.0607289	0.00744822	0	0.00351415	0.094507	0.00365412	-4.6928	0.0354366
AT3G50440	0.465172	0.49827	0.311897	0	0	0.0107654	0.425113	0.00358847	-6.8883	0.017734
AT1G21920	0.0700168	0.0687823	0.0609542	0.0106965	0	0	0.0665844	0.00356551	-4.223	0.00021441
AT3G27570	0.463604	0.521881	0.287245	0.0106445	0	0	0.424243	0.00354817	-6.9017	0.0267244
AT2G46550	0.145341	0.243881	0.223013	0.00688885	0	0.00375436	0.204079	0.00354774	-5.8461	0.021237
AT1G50920	0.205139	0.199727	0.159086	0.010625	0	0	0.187984	0.00354165	-5.73	0.0042202
AT1G09980	0.100971	0.209294	0.122704	0.0105805	0	0	0.144323	0.00352682	-5.3548	0.0495731
AT2G36990	0.309604	0.603105	0.38356	0.0105662	0	0	0.432089	0.00352207	-6.9388	0.0395915
AT2G12400	0.169199	0.146998	0.0907118	0	0	0.0105357	0.135636	0.00351191	-5.2713	0.0276082
AT2G17930	0.167281	0.266844	0.154791	0	0	0.0105137	0.196305	0.00350457	-5.8077	0.0311434
AT4G02150	0.100006	0.0900258	0.121493	0	0	0.0105115	0.103842	0.00350382	-4.8893	0.00395266
AT3G61380	0.189117	0.407227	0.257013	0.0104682	0	0	0.284453	0.0034894	-6.3491	0.0484075
AT1G16020	0.476517	0.301104	0.266561	0	0	0.0104012	0.34806	0.00346708	-6.6495	0.0334678
AT5G55940	0.346081	0.35157	0.247593	0	0.0103907	0	0.315081	0.00346356	-6.5073	0.0109201
AT2G43945	0.165391	0.143236	0.261729	0	0	0.0103686	0.190118	0.00345621	-5.7816	0.0349159
AT3G59020	0.237922	0.254492	0.187957	0.00685443	0	0.00349144	0.22679	0.00344862	-6.0392	0.00746492
AT5G17990	0.249917	0.239935	0.13964	0.0103125	0	0	0.209831	0.00343751	-5.9317	0.0269434
AT3G10720	0.120554	0.156187	0.112443	0	0	0.0101427	0.129728	0.00338088	-5.2619	0.00801066
AT3G47960	0.0470489	0.0649506	0.046627	0.0100904	0	0	0.0528755	0.00336346	-3.9746	0.00484995
AT1G23780	0.498156	0.520962	0.345257	0.0100715	0	0	0.454791	0.00335717	-7.0818	0.014342
AT2G45510	0.517609	0.460611	0.417003	0.00988557	0	0	0.465074	0.00329519	-7.141	0.003597
AT2G40230	1.17054	0.966936	1.42987	0	0.00988065	0	1.18911	0.00329355	-8.496	0.0124831
AT1G55480	0.463438	0.415865	0.349763	0	0	0.00981268	0.409689	0.00327089	-6.9687	0.00611229
AT4G17640	0.274217	0.344149	0.312422	0	0	0.00971243	0.310263	0.00323748	-6.5825	0.00358189
AT1G45160	0.129437	0.242684	0.148308	0.00969771	0	0	0.173476	0.00323257	-5.7459	0.0388224
AT4G32640	0.217139	0.298357	0.237831	0.0095042	0	0	0.251109	0.00316807	-6.3086	0.00865024
AT1G63770	0.0805655	0.0946685	0.0413401	0.00667349	0	0.00280694	0.0721913	0.00316014	-4.5138	0.0476309
AT3G06960	0.305548	0.316391	0.194898	0.00646925	0.00299739	0	0.272279	0.00315554	-6.4311	0.0199768
AT3G30390	0.0574772	0.099722	0.0495977	0.00943427	0	0	0.0689323	0.00314476	-4.4542	0.0467832
AT3G11320	0.326758	0.374712	0.240117	0	0.0094125	0	0.313862	0.0031375	-6.6444	0.0152238
AT3G17790	0.107097	0.104868	0.0831689	0	0	0.00922564	0.098378	0.00307521	-4.9996	0.00248473
AT5G48620	0.195699	0.153119	0.10963	0.00913571	0	0	0.152816	0.00304524	-5.6491	0.0249961
AT5G19050	0.631052	0.354634	0.523296	0	0	0.00910836	0.502994	0.00303612	-7.3722	0.0247843
AT1G52360	0.185029	0.160479	0.150266	0.00906649	0	0	0.165258	0.00302216	-5.773	0.00219326
AT1G14450	0.577383	0.805764	0.71345	0	0	0.00902505	0.698866	0.00300835	-7.8599	0.00885685
AT2G22170	0.327526	0.575153	0.285768	0.00890836	0	0	0.396149	0.00296945	-7.0597	0.048779
AT1G58110	0.297744	0.351083	0.159443	0.00890252	0	0	0.269423	0.00296751	-6.5045	0.0426568
AT3G58550	0.843396	0.976169	0.589319	0.00885749	0	0	0.802961	0.0029525	-8.0873	0.019479
AT1G31730	0.163267	0.316952	0.180361	0	0	0.00841368	0.220193	0.00280456	-6.2949	0.046152
AT3G16460	0.124501	0.138796	0.110291	0.00531826	0	0.00299684	0.12453	0.0027717	-5.4896	0.00354401
AT5G04240	0.293525	0.268081	0.241872	0.00812276	0	0	0.267826	0.00270759	-6.6281	0.00243578
AT3G46530	0.131325	0.238488	0.221493	0.00807575	0	0	0.197102	0.00269192	-6.1942	0.0273686
AT5G35840	0.241551	0.201717	0.16532	0.00804135	0	0	0.202862	0.00268045	-6.2419	0.0109878
AT1G76580	0.320595	0.310204	0.211542	0.00797231	0	0	0.28078	0.00265744	-6.7233	0.0148313
AT1G06650	0.1263	0.293893	0.235225	0	0	0.00791626	0.218473	0.00263875	-6.3715	0.0476801
AT3G52840	0.0726188	0.0617353	0.0332852	0.0078559	0	0	0.0558798	0.00261863	-4.4154	0.0396581
AT1G53430	0.206438	0.136584	0.104079	0.00781953	0	0	0.149034	0.00260651	-5.8374	0.0391128
AT4G17230	0.274489	0.379528	0.211234	0.00780549	0	0	0.288417	0.00260183	-6.7925	0.0279548
AT5G11560	0.0949855	0.0766848	0.0529533	0.0077593	0	0	0.0748746	0.00258643	-4.8554	0.0231418
AT1G31070	0.374316	0.445369	0.206261	0	0	0.00766311	0.341982	0.00255437	-7.0648	0.040803
AT1G22630	0.41205	0.294757	0.246706	0	0.00765438	0	0.317838	0.00255146	-6.9608	0.0231584
AT3G14690	0.0975035	0.0786425	0.0834658	0.00757534	0	0	0.0865373	0.00252511	-5.0989	0.00130076
AT4G00570	0.189274	0.19514	0.160947	0.00756801	0	0	0.181787	0.00252267	-6.1712	0.00224893
AT1G61740	0.411518	0.545842	0.24689	0	0	0.00725936	0.401416	0.00241979	-7.3741	0.0437782
AT4G15880	0.246907	0.370146	0.18351	0.00722143	0	0	0.266854	0.00240714	-6.7926	0.040117
AT1G78570	0.119898	0.211136	0.145108	0.00720982	0	0	0.158714	0.00240327	-6.0453	0.0281766
AT1G54710	0.132594	0.195666	0.135285	0.00705443	0	0	0.154515	0.00235148	-6.038	0.0168109
AT2G43080	0.326878	0.406689	0.312127	0.00691562	0	0	0.348564	0.00230521	-7.2404	0.00684863
AT5G28510	0.0752603	0.048392	0.0474252	0.00689474	0	0	0.0570258	0.00229824	-4.633	0.0213263
AT4G04950	0.364056	0.482642	0.293648	0.00675801	0	0	0.380115	0.00225267	-7.3987	0.020496
AT2G27210	0.315217	0.388908	0.33144	0	0	0.00661784	0.345188	0.00220595	-7.2898	0.0039319
AT2G22230	0.393103	0.708135	0.468336	0	0	0.00661484	0.523191	0.00220495	-7.8905	0.0316123
AT3G48580	0.0924396	0.117681	0.0985413	0.00654251	0	0	0.102887	0.00218084	-5.56	0.00333767
AT1G07010	0.118413	0.241749	0.24521	0	0	0.00633052	0.201791	0.00211017	-6.5794	0.0406428
AT4G31780	0.259733	0.223657	0.174205	0	0	0.0062942	0.219199	0.00209807	-6.707	0.012327
AT1G16180	0.0736184	0.100938	0.0538476	0.00627032	0	0	0.0761348	0.00209011	-5.1869	0.0299298
AT4G24620	0.109548	0.16028	0.189665	0	0	0.00624998	0.153164	0.00208333	-6.2	0.0224358
AT4G08290	0.0799909	0.0603052	0.0657016	0	0	0.00610235	0.0686659	0.00203412	-5.0771	0.00390842
AT2G40930	0.0743603	0.159315	0.170379	0	0	0.00603898	0.134685	0.00201299	-6.0641	0.0479295
AT4G39420	0.104917	0.186481	0.203325	0.0059219	0	0	0.164908	0.00197397	-6.3844	0.0326015
AT4G18240	0.0921029	0.0952648	0.0676665	0.00591872	0	0	0.0850114	0.00197291	-5.4293	0.00828112
AT2G38040	0.114179	0.0684388	0.150015	0.00584559	0	0	0.110877	0.00194853	-5.8304	0.0430584
AT1G18270	0.08956	0.131112	0.097038	0.000867069	0	0.00486485	0.105903	0.00191064	-5.7926	0.0138376
AT5G17670	0.272427	0.211938	0.366248	0	0.00572969	0	0.283537	0.00190989	-7.2139	0.0243053
AT1G80680	0.146583	0.221903	0.183166	0.00567534	0	0	0.183884	0.00189178	-6.6029	0.0134634
AT5G57990	0.217569	0.193546	0.0947731	0.00567396	0	0	0.168629	0.00189132	-6.4783	0.0468893
AT5G55180	0.0284153	0.0487508	0.0403336	0.00565072	0	0	0.0391666	0.00188357	-4.3781	0.0167994
AT4G02120	0.112528	0.0569727	0.111652	0	0	0.00552912	0.0937175	0.00184304	-5.6682	0.036591
AT5G43810	0.125603	0.228109	0.243243	0.00550085	0	0	0.198985	0.00183362	-6.7618	0.0331038
AT3G53800	0.350748	0.265267	0.291949	0.00530127	0	0	0.302655	0.00176709	-7.4202	0.00675583
AT4G04770	0.185018	0.271731	0.201241	0.00528719	0	0	0.21933	0.0017624	-6.9594	0.0143271
AT1G58200	0.133709	0.217826	0.198776	0	0	0.00523571	0.183437	0.00174524	-6.7157	0.0186938
AT5G03520	0.171985	0.140051	0.114765	0.00518741	0	0	0.142267	0.00172914	-6.3624	0.0128717
AT3G56080	0.261704	0.236094	0.131599	0.00508173	0	0	0.209799	0.00169391	-6.9525	0.0344675
AT2G37250	0.313376	0.364312	0.220417	0	0	0.00500625	0.299368	0.00166875	-7.487	0.0193084
AT1G18870	0.174735	0.176489	0.0801744	0.00484849	0	0	0.143799	0.00161616	-6.4753	0.046273
AT2G16630	0.0347543	0.0670412	0.0500678	0	0	0.00466887	0.0506211	0.00155629	-5.0236	0.0313475
AT4G34370	0.327983	0.296396	0.178538	0.00459464	0	0	0.267639	0.00153155	-7.4492	0.0278656
AT3G48060	0.199317	0.353181	0.292944	0.00446299	0	0	0.281814	0.00148766	-7.5656	0.0244578
AT5G16290	0.139158	0.127149	0.103082	0	0	0.00423697	0.12313	0.00141232	-6.446	0.0067339
AT5G17330	0.195853	0.184669	0.241898	0	0	0.00413756	0.207473	0.00137919	-7.233	0.00687034
AT1G14570	0.257712	0.240587	0.328051	0.00411611	0	0	0.27545	0.00137204	-7.6493	0.00925825
AT4G37520	0.069634	0.0700466	0.0615293	0	0	0.00380268	0.06707	0.00126756	-5.7255	0.000336603
AT5G17860	0.117886	0.119588	0.0758078	0	0	0.00371618	0.104427	0.00123873	-6.3975	0.0181073
AT5G18500	0.108999	0.12836	0.19481	0	0	0.00368381	0.144056	0.00122794	-6.8743	0.0312994
AT1G03220	0.0615295	0.0532017	0.0860982	0.00204142	0	0.00162926	0.0669431	0.00122356	-5.7738	0.0214833
AT5G16830	0.0896739	0.171609	0.170598	0.00357549	0	0	0.143961	0.00119183	-6.9164	0.0340838
AT3G22600	0.364703	0.344775	0.301399	0	0	0.00349836	0.336959	0.00116612	-8.1747	0.00298884
AT2G29960	0.129028	0.188674	0.199821	0	0	0.00341107	0.172508	0.00113703	-7.2453	0.0158495
AT2G43120	0.41693	0.34241	0.181248	0	0.00334837	0	0.313529	0.00111612	-8.134	0.0461246
AT1G35190	0.273408	0.170408	0.336779	0.00329823	0	0	0.260198	0.00109941	-7.8867	0.033214
AT4G31500	0.0834438	0.0863132	0.0422406	0.00317486	0	0	0.0706659	0.00105829	-6.0612	0.0387238
[truncated: 15 more rows]

## Sheet: S7
Table S7 Polysome to total RNA ratios of GST gene expression, as shown in Figure 1M.
		GSTU12			GSTU22			GSTU9
		Repeat1	Repeat2	Repeat3	Repeat1	Repeat2	Repeat3	Repeat1	Repeat2	Repeat3
Total	WT_Mock	3.33786	1.32628	2.30114	2.29995	2.76407	1.82665	0.43944	0.646374	0.723338
	WT_ABA	18.8971	13.5401	16.3029	14.7072	11.9664	12.7563	31.3918	21.1899	19.1771
	mettl5_Mock	3.52977	2.78029	3.22654	3.21817	1.43506	1.31477	0.476581	0.481686	0.577779
	mettl5_ABA	13.9976	13.9095	12.5356	13.4174	10.8375	9.07753	26.9193	18.5906	22.6273
Polysome	WT_Mock	29.2574	7.84309	14.3476	17.4771	28.2773	26.4382	3.61183	4.1105	5.52003
	WT_ABA	33.1587	31.0367	19.8749	57.8361	68.0266	55.0025	66.5993	57.2701	32.7214
	mettl5_Mock	4.10795	3.0244	5.67387	3.87693	1.08764	1.97636	0.789184	0.484909	1.02882
	mettl5_ABA	9.38399	6.24397	5.70494	7.91179	7.56079	0.790445	11.127	11.6561	11.1924
Polysome/total ratio	WT_Mock	8.7653	5.9136	6.235	7.5989	10.2303	14.4736	8.21918	6.35932	7.63132
	WT_ABA	1.7547	2.2922	1.2191	3.9325	5.6848	4.3118	2.12155	2.70271	1.70627
	mettl5_Mock	1.1638	1.0878	1.7585	1.2047	0.7579	1.5032	1.65593	1.00669	1.78064
	mettl5_ABA	0.6704	0.4489	0.4551	0.589665	0.697653	0.087077	0.413346	0.626987	0.49464

## Sheet: 1A
		A (pg)	M6A (fg)	A	M6A	m6A/A		Normolized
total RNA	WT-Rep1	1901.5	1755	7.14119	6.23951	0.000873735	0.000833596	1.04815
	WT-Rep2	2091.5	1753	7.85475	6.2324	0.000793456		0.951848
	mettl5-Rep1	2670.5	769.65	10.0292	2.73632	0.000272835		0.327299
	mettl5-Rep2	2705.5	773.7	10.1607	2.75072	0.000270722		0.324765
mRNA	WT-Rep1	381	1533	1.43087	5.45024	0.380905	0.385687	0.987599
	WT-Rep2	377	1555	1.41585	5.52846	0.39047		1.0124
	mettl5-Rep1	308	1313	1.15671	4.66808	0.403565		1.04635
	mettl5-Rep2	338	1313	1.26938	4.66808	0.367745		0.95348
25S rRNA	WT-Rep1	330	94.53	1.24685	0.33608	0.000269545	0.00029103	0.926174
	WT-Rep2	334	109.6		0.389658	0.000312515		1.07383
	mettl5-Rep1	297	80.27	1.10413	0.285382	0.000258467		0.888111
	mettl5-Rep2	291	81.62		0.290182	0.000262814		0.903047
18S rRNA	WT-Rep1	186	252.5	0.691023	0.897708	0.0012991	0.0012762	1.01794
	WT-Rep2	182	243.6		0.866066	0.00125331	0.0012762	0.98206
	mettl5-Rep1	347	40.67	1.30506	0.144593	0.000110795	0.0012762	0.0868156
	mettl5-Rep2	348	37.68		0.133963	0.000102649	0.0012762	0.0804331

## Sheet: 1B
WT																								mettl5-2
chr	pos	strand	kmer	geneID	modrate.rep1	modrate.rep2	modrate.rep3	modrate	Nmod.rep1	Nmod.rep2	Nmod.rep3	Nmod	Nvalid_cov.rep1	Nvalid_cov.rep2	Nvalid_cov.rep3	Nvalid_cov	Ncanonical.rep1	Ncanonical.rep2	Ncanonical.rep3	Ncanonical	geneOverlap	geneNearest	EnrichPosition	chr	pos	strand	kmer	geneID	modrate.rep1	modrate.rep2	modrate.rep3	modrate	Nmod.rep1	Nmod.rep2	Nmod.rep3	Nmod	Nvalid_cov.rep1	Nvalid_cov.rep2	Nvalid_cov.rep3	Nvalid_cov	Ncanonical.rep1	Ncanonical.rep2	Ncanonical.rep3	Ncanonical	geneOverlap	geneNearest	EnrichPosition
1	6869	-	AAACC	AT1G01020	90.91	100	89.47	93.46	30	28	34	30.6667	33	28	38	33	3	0	4	2.33333	AT1G01020	AT1G01020	utr3	1	6835	-	TGACT	AT1G01020	47.83	75	71.43	64.7533	11	9	20	13.3333	23	12	28	21	12	3	8	7.66667	AT1G01020	AT1G01020	utr3
1	6923	-	GAATC	AT1G01020	78.95	85.19	84.78	82.9733	30	23	39	30.6667	38	27	46	37	8	4	7	6.33333	AT1G01020	AT1G01020	utr3	1	6869	-	AAACC	AT1G01020	95.45	83.33	83.72	87.5	42	25	36	34.3333	44	30	43	39	2	5	7	4.66667	AT1G01020	AT1G01020	utr3
1	29735	+	CCAGA	AT1G01040	81.82	76.92	78.57	79.1033	9	10	11	10	11	13	14	12.6667	2	3	3	2.66667	AT1G01040	AT1G01040	cds	1	6923	-	GAATC	AT1G01020	74.55	62.86	76.79	71.4	41	22	43	35.3333	55	35	56	48.6667	14	13	13	13.3333	AT1G01020	AT1G01020	utr3
1	31068	+	AAACT	AT1G01040	90	63.64	75	76.2133	27	14	18	19.6667	30	22	24	25.3333	3	8	6	5.66667	AT1G01040	AT1G01040	cds	1	29648	+	GCAGC	AT1G01040	50	63.64	85.71	66.45	5	7	6	6	10	11	7	9.33333	5	4	1	3.33333	AT1G01040	AT1G01040	cds
1	31113	+	TTACA	AT1G01040	80	50	50	60	8	5	8	7	10	10	16	12	2	5	8	5	AT1G01040	AT1G01040	utr3	1	31068	+	AAACT	AT1G01040	73.53	72.73	69.57	71.9433	25	16	16	19	34	22	23	26.3333	9	6	7	7.33333	AT1G01040	AT1G01040	cds
1	31122	+	AAACC	AT1G01040	87.5	83.33	89.47	86.7667	21	15	17	17.6667	24	18	19	20.3333	3	3	2	2.66667	AT1G01040	AT1G01040	utr3	1	31113	+	TTACA	AT1G01040	47.06	50	63.64	53.5667	8	6	7	7	17	12	11	13.3333	9	6	4	6.33333	AT1G01040	AT1G01040	utr3
1	31130	+	AAACC	AT1G01040	91.67	64.29	72	75.9867	22	9	18	16.3333	24	14	25	21	2	5	7	4.66667	AT1G01040	AT1G01040	utr3	1	31122	+	AAACC	AT1G01040	78.26	92.86	94.44	88.52	18	13	17	16	23	14	18	18.3333	5	1	1	2.33333	AT1G01040	AT1G01040	utr3
1	31174	-	AAACT	AT1G01050	42.86	42.86	33.33	39.6833	18	15	17	16.6667	42	35	51	42.6667	24	20	34	26	AT1G01050	AT1G01050	utr3	1	31130	+	AAACC	AT1G01040	73.08	78.95	90	80.6767	19	15	18	17.3333	26	19	20	21.6667	7	4	2	4.33333	AT1G01040	AT1G01040	utr3
1	31183	-	AAACC	AT1G01050	32.91	36.17	37.4	35.4933	26	34	46	35.3333	79	94	123	98.6667	53	60	77	63.3333	AT1G01050	AT1G01050	utr3	1	31236	-	AGACC	AT1G01050	95.25	94.53	94.66	94.8133	501	518	532	517	526	548	562	545.333	25	30	30	28.3333	AT1G01050	AT1G01050	utr3
1	31236	-	AGACC	AT1G01050	94.93	97.26	96.37	96.1867	356	355	557	422.667	375	365	578	439.333	19	10	21	16.6667	AT1G01050	AT1G01050	utr3	1	31296	-	TTACT	AT1G01050	54.07	54.83	51.37	53.4233	266	278	282	275.333	492	507	549	516	226	229	267	240.667	AT1G01050	AT1G01050	utr3
1	31296	-	TTACT	AT1G01050	57.01	56.79	55.67	56.49	191	184	265	213.333	335	324	476	378.333	144	140	211	165	AT1G01050	AT1G01050	utr3	1	31797	-	CAAGA	AT1G01050	51.3	48.09	41.61	47	138	126	119	127.667	269	262	286	272.333	131	136	167	144.667	AT1G01050	AT1G01050	cds
1	31797	-	CAAGA	AT1G01050	47.34	52.91	53.57	51.2733	89	100	150	113	188	189	280	219	99	89	130	106	AT1G01050	AT1G01050	cds	1	33718	-	GGATA	AT1G01060	75.93	69.23	73.33	72.83	41	27	44	37.3333	54	39	60	51	13	12	16	13.6667	AT1G01060	AT1G01060	utr3
1	33718	-	GGATA	AT1G01060	71.43	64.29	59.09	64.9367	10	9	13	10.6667	14	14	22	16.6667	4	5	9	6	AT1G01060	AT1G01060	utr3	1	33780	-	CTACT	AT1G01060	43.82	39.4	41.68	41.6333	298	264	313	291.667	680	670	751	700.333	382	406	438	408.667	AT1G01060	AT1G01060	utr3
1	33780	-	CTACT	AT1G01060	56.75	54.65	46.46	52.62	143	147	177	155.667	252	269	381	300.667	109	122	204	145	AT1G01060	AT1G01060	utr3	1	33805	-	CTACT	AT1G01060	47.11	45.73	42.05	44.9633	415	402	423	413.333	881	879	1006	922	466	477	583	508.667	AT1G01060	AT1G01060	utr3
1	33805	-	CTACT	AT1G01060	57.02	57.88	56.46	57.12	195	224	284	234.333	342	387	503	410.667	147	163	219	176.333	AT1G01060	AT1G01060	utr3	1	33879	-	GAACA	AT1G01060	56.17	52.17	53.9	54.08	446	397	484	442.333	794	761	898	817.667	348	364	414	375.333	AT1G01060	AT1G01060	utr3
1	33879	-	GAACA	AT1G01060	67.74	64.35	62.16	64.75	210	213	299	240.667	310	331	481	374	100	118	182	133.333	AT1G01060	AT1G01060	utr3	1	33899	-	AGACT	AT1G01060	68.14	62.72	65.15	65.3367	680	646	761	695.667	998	1030	1168	1065.33	318	384	407	369.667	AT1G01060	AT1G01060	utr3
1	33899	-	AGACT	AT1G01060	77.08	78.59	79.03	78.2333	306	345	471	374	397	439	596	477.333	91	94	125	103.333	AT1G01060	AT1G01060	utr3	1	34178	-	GCAGA	AT1G01060	57.54	58.94	58.49	58.3233	267	290	341	299.333	464	492	583	513	197	202	242	213.667	AT1G01060	AT1G01060	cds
1	33990	-	ACAGA	AT1G01060	32.35	36.67	34.56	34.5267	66	88	103	85.6667	204	240	298	247.333	138	152	195	161.667	AT1G01060	AT1G01060	utr3	1	45418	-	TAACC	AT1G01080	47.44	43.1	42.11	44.2167	204	175	208	195.667	430	406	494	443.333	226	231	286	247.667	AT1G01080	AT1G01080	utr3
1	34178	-	GCAGA	AT1G01060	62.26	62.72	62.28	62.42	132	143	175	150	212	228	281	240.333	80	85	106	90.3333	AT1G01060	AT1G01060	cds	1	45800	-	ACAGC	AT1G01080	32.32	46.15	44.09	40.8533	32	54	56	47.3333	99	117	127	114.333	67	63	71	67	AT1G01080	AT1G01080	cds
1	45418	-	TAACC	AT1G01080	48	45.2	48	47.0667	96	113	168	125.667	200	250	350	266.667	104	137	182	141	AT1G01080	AT1G01080	utr3	1	46817	-	TCAAA	AT1G01080	30	34.78	32	32.26	9	8	8	8.33333	30	23	25	26	21	15	17	17.6667	AT1G01080	AT1G01080	utr5
1	47578	-	AAACT	AT1G01090	60.36	57.95	55.6	57.97	204	204	293	233.667	338	352	527	405.667	134	148	234	172	AT1G01090	AT1G01090	utr3	1	47578	-	AAACT	AT1G01090	61.07	52.09	52.73	55.2967	273	237	251	253.667	447	455	476	459.333	174	218	225	205.667	AT1G01090	AT1G01090	utr3
1	47631	-	ACAGA	AT1G01090	48.51	46.69	38.84	44.68	114	141	181	145.333	235	302	466	334.333	121	161	285	189	AT1G01090	AT1G01090	utr3	1	47631	-	ACAGA	AT1G01090	35.8	33.83	33.95	34.5267	126	135	146	135.667	352	399	430	393.667	226	264	284	258	AT1G01090	AT1G01090	utr3
1	47633	-	CTACA	AT1G01090	50.93	55.17	50.3	52.1333	218	267	337	274	428	484	670	527.333	210	217	333	253.333	AT1G01090	AT1G01090	utr3	1	47633	-	CTACA	AT1G01090	52.74	52.94	52.62	52.7667	308	324	372	334.667	584	612	707	634.333	276	288	335	299.667	AT1G01090	AT1G01090	utr3
1	48576	-	GCAGA	AT1G01090	35.48	32.06	36.17	34.57	88	92	136	105.333	248	287	376	303.667	160	195	240	198.333	AT1G01090	AT1G01090	cds	1	48576	-	GCAGA	AT1G01090	34.31	30.32	30.94	31.8567	117	114	125	118.667	341	376	404	373.667	224	262	279	255	AT1G01090	AT1G01090	cds
1	50139	-	AAACC	AT1G01100	42.14	41.85	43.1	42.3633	1010	1096	1622	1242.67	2397	2619	3763	2926.33	1387	1523	2141	1683.67	AT1G01100	AT1G01100	utr3	1	50139	-	AAACC	AT1G01100	41.05	40.66	40.79	40.8333	1589	1537	1813	1646.33	3871	3780	4445	4032	2282	2243	2632	2385.67	AT1G01100	AT1G01100	utr3
1	50191	-	GGACT	AT1G01100	88.23	88.25	88.94	88.4733	3336	3574	5141	4017	3781	4050	5780	4537	445	476	639	520	AT1G01100	AT1G01100	utr3	1	50191	-	GGACT	AT1G01100	87.34	88.4	87.59	87.7767	5272	5158	5984	5471.33	6036	5835	6832	6234.33	764	677	848	763	AT1G01100	AT1G01100	utr3
[truncated: 56,720 more rows]

## Sheet: 1C
			Tublin			P1				P2				P3
[truncated: 10 more rows]

[truncated: 10 more sheets: 1F, 1H, 1J, 1O, 1Q, 2A, 2B, 2E, 2G, 2I]
